# Supplementary material for: Genetic locus responsible for diabetic phenotype in the insulin hyposecretion (ihs) mouse
Source: PLoS One. 2020 Jun 5;15(6):e0234132. doi: 10.1371/journal.pone.0234132 (PMC7274380; doi:10.1371/journal.pone.0234132)
Supplement: S1 Table — (XLSX) [file pone.0234132.s003.xlsx]

## Sheet: S1 Table
	S1 Table. SSLP markers used for genetic mapping.
	Locus name	chr	Position (Mb)a	Locus name	chr	Position (Mb)a
	D1Mit65	1	8.13	D11Mit230	11	28
	D1Mit131	1	75.51	D11Mit38	11	56.3
	D1Mit193	1	133.12	D11Mit224	11	108.48
	D1Mit17	1	189.57	D12Mit182	12	10.87
	D2Mit298	2	48.68	D12Mit14	12	68
	D2Mit13	2	106.42	D12Mit20	12	113.36
	D2Mit285	2	152.86	D13Mit205	13	6.08
	D3Mit178	3	30.39	D13Mit253	13	64
	D3Mit78	3	111.36	D14Nds1	14	20.84
	D3Mit163	3	156.66	D14Mit193	14	71.52
	D4Mit181	4	9.57	D14Mit165	14	107
	D4Mit178	4	67.18	D15Mit60	15	44.26
	D4Mit13	4	142.5	D15Mit171	15	90.06
	D5Mit145	5	7.33	D16Mit122	16	7.45
	D5Mit201	5	75.15	D16Mit4	16	36.24
	D6Mit86	6	4.46	D16Mit106	16	97.83
	D6Mit223	6	45.31	D17MIt223	17	4.78
	D6Mit69	6	83.65	D17Mit50	17	45.36
	D7Mit178	7	3.46	D17Mit221	17	90.09
	D7Mit318	7	73.95	D18Mit132	18	21.25
	D7Mit105	7	128.56	D18Mit233	18	29.8
	D8Mit191	8	36.2	D18Mit235	18	44.65
	D8Mit75	8	82.36	D18Mit53	18	52.83
	D8Mit56	8	129.02	D18Mit186	18	72.02
	D9Mit224	9	36.82	D19Mit68	19	3.65
	D9Mit355	9	98.82	D19Mit1	19	54.89
	D10Mit166	10	3.89	DXMit140	X	46
	D10Mit42	10	82.66	DXMit79	X	130.86
	D10Mit180	10	118.15	DXMit186	X	165.37
	D11Mit71	11	6.93
	a.GRCm38
