# Supplementary material for: Genetic locus responsible for diabetic phenotype in the insulin hyposecretion (ihs) mouse
Source: PLoS One. 2020 Jun 5;15(6):e0234132. doi: 10.1371/journal.pone.0234132 (PMC7274380; doi:10.1371/journal.pone.0234132)
Supplement: S2 Table — (XLSX) [file pone.0234132.s004.xlsx]

## Sheet: S2 Table
	S2 Table. SSLP and SNP markers used to create B6-ihs mice.
	Locus name	Position (Mb)a	Orientation	Sequencea
	D18Mit132	21.25	Forward	AAGGAAGACACCCAGTGCC
			Reverse	TTTGCTTCCAGTGGAAAACC
	D18Mit233	29.8	Forward	CAGATTTCTCAAGGCAGTAGCA
			Reverse	AAGTCCACCTCATTTATGGTGG
	rs29863120	33.67	Forward	TTGGCCCCAGGGAACTTTAT
			Reverse	CAGGATGAATGATGCGGAAG
	rs30158910	41.36	Forward	TCAGAGAGGACCCAGATTAAAA
			Reverse	TCTACCCAAGAAGCTAACAACTG
	D18Mit235	44.65	Forward	TGAGGACACAGCAGAACAGG
			Reverse	GATTCCAATTCACCCCCTTT
	D18Mit53	52.83	Forward	TTCCATTGATGCTGCCATTA
			Reverse	GCATAATACCTTATCCTTCGCG
	D18Mit186	72.02	Forward	AAGTGTTGGGCAAAGGCTAA
			Reverse	CTTTAGTATAGTGTGCATGAGTGTGA
	a. GRCm38
