# Supplementary material for: Genetic locus responsible for diabetic phenotype in the insulin hyposecretion (ihs) mouse
Source: PLoS One. 2020 Jun 5;15(6):e0234132. doi: 10.1371/journal.pone.0234132 (PMC7274380; doi:10.1371/journal.pone.0234132)
Supplement: S3 Table — (XLSX) [file pone.0234132.s005.xlsx]

## Sheet: S3 Tbale
	S3 Table. The gene-specific primer sets using sequence analysis.
	Gene symbol	Orientation	Sequence
	Slc25a46	Forward	attgcgaactttgctgccag
		Reverse	ttggaaaggtttgacccagt
	Tcerg1	Forward	gccagttgttgctgcttgtttc
		Reverse	caacatcagttcagggcca
	Pcdhgb7	Forward	tccaaaagacgaaataaacc
		Reverse	cctggtttacacagctaattcc
