# Supplementary material for: Genetic locus responsible for diabetic phenotype in the insulin hyposecretion (ihs) mouse
Source: PLoS One. 2020 Jun 5;15(6):e0234132. doi: 10.1371/journal.pone.0234132 (PMC7274380; doi:10.1371/journal.pone.0234132)
Supplement: S4 Table — (XLSX) [file pone.0234132.s006.xlsx]

## Sheet: S4 Table
	S4 Table. RT-qPCR primer sets.
	Gene symbol	Orientation	Sequence
	Syt4	Forward	atggctcctatcaccaccag
		Reverse	agcagatccaggcaaagaga
	Pkd2l2	Forward	cactgacttggcccagagag
		Reverse	cttgctgagtgacaggctga
	Reep2	Forward	caagttcgtgcacccaacac
		Reverse	tcaggtcctgcatgctgaag
	Sil1	Forward	ctcaggacctcaagagtgcg
		Reverse	cggaagagctgcttgactgt
	Actb	Forward	cgcatcctcttcctccct
		Reverse	cagacagcactgtgttggcat
