# Supplementary material for: Genetic locus responsible for diabetic phenotype in the insulin hyposecretion (ihs) mouse
Source: PLoS One. 2020 Jun 5;15(6):e0234132. doi: 10.1371/journal.pone.0234132 (PMC7274380; doi:10.1371/journal.pone.0234132)
Supplement: S5 Table — (XLSX) [file pone.0234132.s007.xlsx]

## Sheet: S5 Table
S5 Table. SSLP markers with a LOD score of 3 or higher.
Chr	Locus Name	Position (Mb)a	Lod scoreb
18	D18Mit132	21.3	13.8
18	D18Mit233	29.8	31.79
18	D18Mit235	44.7	31.57
18	D18Mit53	52.8	17.98
18	D18Mit186	72	3.21
a.GRCm38
b. LOD score was calculated according to the method of interval mapping with Windows QTL Cartographer 2.5. Thresholds level was set vai the permutaion test (1,000 permutations, significant level 0.05).
