# Supplementary material for: Genetic locus responsible for diabetic phenotype in the insulin hyposecretion (ihs) mouse
Source: PLoS One. 2020 Jun 5;15(6):e0234132. doi: 10.1371/journal.pone.0234132 (PMC7274380; doi:10.1371/journal.pone.0234132)
Supplement: S6 Table — (XLSX) [file pone.0234132.s008.xlsx]

## Sheet: S6 Table
S6 Table. SSLP markers with an LRS peak for QTL of the blood glucose levels at 120 min after OGTT.
Chr	Locus name	Position	blood glucose (mg/dl)b		P valuec	LRSd
		(Mb)a	ihs/ihs	B6/ihs
4	D4Mit13	142.5	184.3±18.8	121.0±11.4	0.00337385	8.8
11	D11Mit38	56.3	188.0±18.2	112.3±10.1	0.000360913	13.1
11	D11Mit224	108.5	173.1±16.9	122.2±12.2	0.0185653	6
18	D18Mit132	21.3	227.6±17.0	89.3±7.0	1.1034e-12	52
18	D18Mit233	29.8	227.7±15.7	81.1±5.7	7.58219e-15	61.1
18	D18Mit235	44.7	232.0±15.8	80.3±4.8	3.5633e-16	68.2
18	D18Mit53	52.8	212.3±17.0	94.4±8.5	4.6015e-09	35.3
18	D18Mit186	72	184.7±16.8	110.9±11.3	0.000517165	13.3
X	DXMit79	130.9	183.6±20.9	125.9±10.8	0.00877144	7.1
X	DXMit186	165.4	178.0±18.3	125.0±12.1	0.014515	6.4
The SSLP markers with likelihood ratio statistics (LRS) more than 5.9 are shown.
a. GRCm38.
b. Blood glucose levels at 120 min during OGTT.
c. Statistical difference between genotypes (ihs/ihs vs. B6/ihs) calculated by Student's t-test. d. Likelihood ratio statistics (LRS) were calculated using Map Manager QTXb20. The suggestive, significant, and highly significant threshold levels of LRS score are 5.9, 11.6, and 16.9, respectively.
