# Supplementary material for: Genetic locus responsible for diabetic phenotype in the insulin hyposecretion (ihs) mouse
Source: PLoS One. 2020 Jun 5;15(6):e0234132. doi: 10.1371/journal.pone.0234132 (PMC7274380; doi:10.1371/journal.pone.0234132)
Supplement: S7 Table — (XLSX) [file pone.0234132.s009.xlsx]

## Sheet: S7 Table
S7 Table. SNPs in the ihs locus.
Chr	position	ref	var	genotypes	region	gene	mt type	aa_change	snp142
chr18	29801448	G	A	homo	intergenic	4930578E11Rik;Pik3c3	.	.	rs31563299
chr18	29801816	A	C	homo	intergenic	4930578E11Rik;Pik3c3	.	.	rs29721462
chr18	29801890	T	C	homo	intergenic	4930578E11Rik;Pik3c3	.	.	rs31563298
chr18	29802254	T	A	homo	intergenic	4930578E11Rik;Pik3c3	.	.	rs29873361
chr18	29802347	G	A	homo	intergenic	4930578E11Rik;Pik3c3	.	.	rs29573316
chr18	29802579	C	T	homo	intergenic	4930578E11Rik;Pik3c3	.	.	rs29556413
chr18	29802743	G	T	homo	intergenic	4930578E11Rik;Pik3c3	.	.	rs48847921
chr18	29802749	A	G	homo	intergenic	4930578E11Rik;Pik3c3	.	.	rs29557049
chr18	29803228	G	A	homo	intergenic	4930578E11Rik;Pik3c3	.	.	rs29669042
chr18	29803486	T	C	homo	intergenic	4930578E11Rik;Pik3c3	.	.	rs29671694
chr18	29803641	A	G	homo	intergenic	4930578E11Rik;Pik3c3	.	.	rs29771652
chr18	29803819	G	A	homo	intergenic	4930578E11Rik;Pik3c3	.	.	rs29625053
chr18	29804110	G	A	homo	intergenic	4930578E11Rik;Pik3c3	.	.	rs29630555
chr18	29804637	A	C	homo	intergenic	4930578E11Rik;Pik3c3	.	.	rs29864245
chr18	29805214	T	C	homo	intergenic	4930578E11Rik;Pik3c3	.	.	rs30013517
chr18	29805651	T	A	homo	intergenic	4930578E11Rik;Pik3c3	.	.	rs29952311
chr18	29806342	C	T	homo	intergenic	4930578E11Rik;Pik3c3	.	.	rs29680292
chr18	29807276	G	T	homo	intergenic	4930578E11Rik;Pik3c3	.	.	rs47358386
chr18	29810907	T	G	homo	intergenic	4930578E11Rik;Pik3c3	.	.	rs30069904
chr18	29812573	C	G	homo	intergenic	4930578E11Rik;Pik3c3	.	.	rs258697627
chr18	29815979	G	T	homo	intergenic	4930578E11Rik;Pik3c3	.	.	rs229830225
chr18	29818622	T	C	homo	intergenic	4930578E11Rik;Pik3c3	.	.	rs52206589
chr18	29823118	G	A	homo	intergenic	4930578E11Rik;Pik3c3	.	.	rs227385625
chr18	29827989	A	G	homo	intergenic	4930578E11Rik;Pik3c3	.	.	rs29726909
chr18	29829976	T	C	homo	intergenic	4930578E11Rik;Pik3c3	.	.	rs29726065
chr18	29830004	C	T	homo	intergenic	4930578E11Rik;Pik3c3	.	.	rs30302952
chr18	29830341	A	C	homo	intergenic	4930578E11Rik;Pik3c3	.	.	rs30262589
chr18	29831152	A	G	homo	intergenic	4930578E11Rik;Pik3c3	.	.	rs213592401
chr18	29832103	G	A	homo	intergenic	4930578E11Rik;Pik3c3	.	.	rs49215546
chr18	29832548	C	T	homo	intergenic	4930578E11Rik;Pik3c3	.	.	rs262654620
chr18	29833248	C	G	homo	intergenic	4930578E11Rik;Pik3c3	.	.	rs29910302
chr18	29833372	A	G	homo	intergenic	4930578E11Rik;Pik3c3	.	.	rs3681570
chr18	29834638	C	G	homo	intergenic	4930578E11Rik;Pik3c3	.	.	rs29573738
chr18	29835697	A	G	homo	intergenic	4930578E11Rik;Pik3c3	.	.	rs29625677
chr18	29835710	G	A	homo	intergenic	4930578E11Rik;Pik3c3	.	.	rs243727251
chr18	29836150	C	T	homo	intergenic	4930578E11Rik;Pik3c3	.	.	rs30019318
chr18	29836311	C	T	homo	intergenic	4930578E11Rik;Pik3c3	.	.	rs30056580
chr18	29836382	A	G	homo	intergenic	4930578E11Rik;Pik3c3	.	.	rs29926808
chr18	29836454	A	G	homo	intergenic	4930578E11Rik;Pik3c3	.	.	rs31563689
chr18	29836609	C	T	homo	intergenic	4930578E11Rik;Pik3c3	.	.	rs228090406
chr18	29836632	C	T	homo	intergenic	4930578E11Rik;Pik3c3	.	.	rs241293821
chr18	29836956	A	C	homo	intergenic	4930578E11Rik;Pik3c3	.	.	rs30208954
chr18	29836989	G	A	homo	intergenic	4930578E11Rik;Pik3c3	.	.	rs29978406
chr18	29837238	C	T	homo	intergenic	4930578E11Rik;Pik3c3	.	.	rs30209920
chr18	29837244	A	G	homo	intergenic	4930578E11Rik;Pik3c3	.	.	rs29635740
chr18	29837409	A	G	homo	intergenic	4930578E11Rik;Pik3c3	.	.	rs3664296
chr18	29837511	C	A	homo	intergenic	4930578E11Rik;Pik3c3	.	.	rs3664899
chr18	29837560	C	T	homo	intergenic	4930578E11Rik;Pik3c3	.	.	rs3665011
chr18	29837693	G	A	homo	intergenic	4930578E11Rik;Pik3c3	.	.	rs235920932
chr18	29837745	G	T	homo	intergenic	4930578E11Rik;Pik3c3	.	.	rs4139290
chr18	29837788	C	T	homo	intergenic	4930578E11Rik;Pik3c3	.	.	rs233907384
chr18	29837886	T	C	homo	intergenic	4930578E11Rik;Pik3c3	.	.	rs257207684
chr18	29837964	T	C	homo	intergenic	4930578E11Rik;Pik3c3	.	.	rs252913239
chr18	29837981	G	A	homo	intergenic	4930578E11Rik;Pik3c3	.	.	rs30169231
chr18	29837985	G	A	homo	intergenic	4930578E11Rik;Pik3c3	.	.	rs29727024
chr18	29838188	A	G	homo	intergenic	4930578E11Rik;Pik3c3	.	.	rs30121022
chr18	29838227	A	T	homo	intergenic	4930578E11Rik;Pik3c3	.	.	rs30264141
chr18	29838236	A	G	homo	intergenic	4930578E11Rik;Pik3c3	.	.	rs30227023
chr18	29838422	C	T	homo	intergenic	4930578E11Rik;Pik3c3	.	.	rs29833258
chr18	29838555	G	C	het	intergenic	4930578E11Rik;Pik3c3	.	.	.
chr18	29838877	T	G	homo	intergenic	4930578E11Rik;Pik3c3	.	.	rs241975855
chr18	29839351	C	T	homo	intergenic	4930578E11Rik;Pik3c3	.	.	rs31563685
chr18	29839654	G	A	homo	intergenic	4930578E11Rik;Pik3c3	.	.	rs261285114
chr18	29839903	A	G	homo	intergenic	4930578E11Rik;Pik3c3	.	.	rs31563684
chr18	29839933	G	C	homo	intergenic	4930578E11Rik;Pik3c3	.	.	rs213158988
chr18	29839947	T	A	homo	intergenic	4930578E11Rik;Pik3c3	.	.	.
chr18	29840049	T	G	homo	intergenic	4930578E11Rik;Pik3c3	.	.	rs31562643
chr18	29840179	G	A	homo	intergenic	4930578E11Rik;Pik3c3	.	.	rs31562642
chr18	29840469	G	A	homo	intergenic	4930578E11Rik;Pik3c3	.	.	rs52371106
chr18	29840478	A	C	homo	intergenic	4930578E11Rik;Pik3c3	.	.	rs31562640
chr18	29841021	A	C	homo	intergenic	4930578E11Rik;Pik3c3	.	.	rs29919864
chr18	29841151	C	T	homo	intergenic	4930578E11Rik;Pik3c3	.	.	rs29584546
chr18	29841206	T	C	homo	intergenic	4930578E11Rik;Pik3c3	.	.	rs30066911
chr18	29841449	A	T	homo	intergenic	4930578E11Rik;Pik3c3	.	.	rs29575017
chr18	29841513	A	T	homo	intergenic	4930578E11Rik;Pik3c3	.	.	rs30022810
chr18	29841581	T	C	homo	intergenic	4930578E11Rik;Pik3c3	.	.	rs255963789
chr18	29842183	T	C	homo	intergenic	4930578E11Rik;Pik3c3	.	.	rs30073880
chr18	29842369	C	A	homo	intergenic	4930578E11Rik;Pik3c3	.	.	rs29628416
chr18	29842577	T	C	homo	intergenic	4930578E11Rik;Pik3c3	.	.	rs48858508
chr18	29843035	A	C	homo	intergenic	4930578E11Rik;Pik3c3	.	.	rs221684138
chr18	29843040	G	T	homo	intergenic	4930578E11Rik;Pik3c3	.	.	rs235457902
chr18	29843066	A	T	homo	intergenic	4930578E11Rik;Pik3c3	.	.	rs255225054
chr18	29843504	A	G	homo	intergenic	4930578E11Rik;Pik3c3	.	.	rs387143638
chr18	29843507	A	G	homo	intergenic	4930578E11Rik;Pik3c3	.	.	rs261980526
chr18	29843834	G	A	homo	intergenic	4930578E11Rik;Pik3c3	.	.	rs51601913
chr18	29843894	T	C	homo	intergenic	4930578E11Rik;Pik3c3	.	.	rs50397013
chr18	29843909	C	A	homo	intergenic	4930578E11Rik;Pik3c3	.	.	rs49839722
chr18	29843940	G	A	homo	intergenic	4930578E11Rik;Pik3c3	.	.	rs49266557
chr18	29845448	A	G	homo	intergenic	4930578E11Rik;Pik3c3	.	.	rs29572624
chr18	29845614	A	G	homo	intergenic	4930578E11Rik;Pik3c3	.	.	rs30032507
chr18	29845705	G	A	homo	intergenic	4930578E11Rik;Pik3c3	.	.	rs29772582
chr18	29845731	T	C	homo	intergenic	4930578E11Rik;Pik3c3	.	.	rs29979472
chr18	29845783	C	A	homo	intergenic	4930578E11Rik;Pik3c3	.	.	rs29969905
chr18	29845909	C	A	homo	intergenic	4930578E11Rik;Pik3c3	.	.	rs29824107
chr18	29846055	G	A	homo	intergenic	4930578E11Rik;Pik3c3	.	.	rs30172181
chr18	29846199	T	A	homo	intergenic	4930578E11Rik;Pik3c3	.	.	rs29556152
chr18	29846284	T	C	homo	intergenic	4930578E11Rik;Pik3c3	.	.	rs29684194
chr18	29846488	G	C	homo	intergenic	4930578E11Rik;Pik3c3	.	.	rs220006063
chr18	29846733	A	G	homo	intergenic	4930578E11Rik;Pik3c3	.	.	rs30061795
chr18	29846758	A	G	homo	intergenic	4930578E11Rik;Pik3c3	.	.	rs29766230
chr18	29846881	T	G	homo	intergenic	4930578E11Rik;Pik3c3	.	.	rs29970517
chr18	29846984	C	T	homo	intergenic	4930578E11Rik;Pik3c3	.	.	rs29625799
chr18	29847755	T	C	homo	intergenic	4930578E11Rik;Pik3c3	.	.	rs31561693
chr18	29847853	A	G	homo	intergenic	4930578E11Rik;Pik3c3	.	.	rs47776522
chr18	29847856	A	G	homo	intergenic	4930578E11Rik;Pik3c3	.	.	rs50323179
chr18	29848203	A	G	homo	intergenic	4930578E11Rik;Pik3c3	.	.	rs31561688
chr18	29848284	G	A	homo	intergenic	4930578E11Rik;Pik3c3	.	.	rs52452382
chr18	29848312	G	A	homo	intergenic	4930578E11Rik;Pik3c3	.	.	rs52529497
chr18	29848322	G	A	homo	intergenic	4930578E11Rik;Pik3c3	.	.	rs31561687
chr18	29848428	C	A	homo	intergenic	4930578E11Rik;Pik3c3	.	.	rs31561686
chr18	29848499	A	C	homo	intergenic	4930578E11Rik;Pik3c3	.	.	rs108705379
chr18	29848509	C	T	homo	intergenic	4930578E11Rik;Pik3c3	.	.	rs31561685
chr18	29848526	T	C	homo	intergenic	4930578E11Rik;Pik3c3	.	.	rs50522443
chr18	29848559	A	G	homo	intergenic	4930578E11Rik;Pik3c3	.	.	rs31561033
chr18	29848599	G	A	homo	intergenic	4930578E11Rik;Pik3c3	.	.	rs31561032
chr18	29848624	T	C	homo	intergenic	4930578E11Rik;Pik3c3	.	.	rs211933554
chr18	29848631	T	C	homo	intergenic	4930578E11Rik;Pik3c3	.	.	rs31561031
chr18	29848736	A	G	homo	intergenic	4930578E11Rik;Pik3c3	.	.	rs31561028
chr18	29848787	G	C	homo	intergenic	4930578E11Rik;Pik3c3	.	.	rs31561027
chr18	29848819	G	T	homo	intergenic	4930578E11Rik;Pik3c3	.	.	rs31561026
chr18	29848880	C	A	homo	intergenic	4930578E11Rik;Pik3c3	.	.	rs31561024
chr18	29848926	C	T	homo	intergenic	4930578E11Rik;Pik3c3	.	.	rs31560083
chr18	29848959	T	C	homo	intergenic	4930578E11Rik;Pik3c3	.	.	rs49705788
chr18	29848963	G	T	homo	intergenic	4930578E11Rik;Pik3c3	.	.	rs31560082
chr18	29848975	G	A	homo	intergenic	4930578E11Rik;Pik3c3	.	.	rs45907837
chr18	29849005	G	A	homo	intergenic	4930578E11Rik;Pik3c3	.	.	rs31560081
chr18	29849038	T	G	homo	intergenic	4930578E11Rik;Pik3c3	.	.	rs47547544
chr18	29849071	G	A	homo	intergenic	4930578E11Rik;Pik3c3	.	.	rs31560080
chr18	29849090	T	C	homo	intergenic	4930578E11Rik;Pik3c3	.	.	rs31560079
chr18	29849110	A	G	homo	intergenic	4930578E11Rik;Pik3c3	.	.	rs259599334
chr18	29849382	T	A	homo	intergenic	4930578E11Rik;Pik3c3	.	.	rs31560078
chr18	29849405	A	G	homo	intergenic	4930578E11Rik;Pik3c3	.	.	rs231504899
chr18	29849443	G	A	homo	intergenic	4930578E11Rik;Pik3c3	.	.	rs31560077
chr18	29849512	T	C	homo	intergenic	4930578E11Rik;Pik3c3	.	.	rs254470640
chr18	29849513	G	A	homo	intergenic	4930578E11Rik;Pik3c3	.	.	rs211960597
chr18	29849542	G	C	homo	intergenic	4930578E11Rik;Pik3c3	.	.	rs31560076
chr18	29849741	T	A	homo	intergenic	4930578E11Rik;Pik3c3	.	.	rs30306078
chr18	29849943	G	C	homo	intergenic	4930578E11Rik;Pik3c3	.	.	rs29575668
chr18	29849994	A	C	homo	intergenic	4930578E11Rik;Pik3c3	.	.	rs29737982
chr18	29850020	T	G	homo	intergenic	4930578E11Rik;Pik3c3	.	.	rs29581225
chr18	29850097	C	T	homo	intergenic	4930578E11Rik;Pik3c3	.	.	rs29623491
chr18	29850139	G	T	homo	intergenic	4930578E11Rik;Pik3c3	.	.	rs29536884
chr18	29850177	G	C	homo	intergenic	4930578E11Rik;Pik3c3	.	.	rs51490155
chr18	29850186	C	A	homo	intergenic	4930578E11Rik;Pik3c3	.	.	rs47815251
chr18	29850269	T	G	homo	intergenic	4930578E11Rik;Pik3c3	.	.	rs31558743
chr18	29851462	A	T	homo	intergenic	4930578E11Rik;Pik3c3	.	.	rs31558739
chr18	29852010	C	A	homo	intergenic	4930578E11Rik;Pik3c3	.	.	rs29930658
chr18	29852218	T	G	homo	intergenic	4930578E11Rik;Pik3c3	.	.	rs30013514
chr18	29852223	C	T	homo	intergenic	4930578E11Rik;Pik3c3	.	.	rs46896094
chr18	29853308	T	A	homo	intergenic	4930578E11Rik;Pik3c3	.	.	rs232807789
chr18	29853361	G	A	homo	intergenic	4930578E11Rik;Pik3c3	.	.	rs31557697
chr18	29855396	A	G	homo	intergenic	4930578E11Rik;Pik3c3	.	.	rs30166659
chr18	29855741	T	G	homo	intergenic	4930578E11Rik;Pik3c3	.	.	rs30212820
chr18	29855831	A	T	homo	intergenic	4930578E11Rik;Pik3c3	.	.	rs50200165
chr18	29856163	C	T	homo	intergenic	4930578E11Rik;Pik3c3	.	.	rs256157621
chr18	29856197	A	C	homo	intergenic	4930578E11Rik;Pik3c3	.	.	rs226772386
chr18	29856281	G	A	homo	intergenic	4930578E11Rik;Pik3c3	.	.	rs245937515
chr18	29856303	G	C	homo	intergenic	4930578E11Rik;Pik3c3	.	.	rs264627615
chr18	29856364	C	T	homo	intergenic	4930578E11Rik;Pik3c3	.	.	rs233724862
chr18	29856643	T	C	homo	intergenic	4930578E11Rik;Pik3c3	.	.	rs216682801
chr18	29856751	A	T	homo	intergenic	4930578E11Rik;Pik3c3	.	.	rs239529471
chr18	29856907	G	C	homo	intergenic	4930578E11Rik;Pik3c3	.	.	.
chr18	29856909	G	C	homo	intergenic	4930578E11Rik;Pik3c3	.	.	.
chr18	29857006	C	A	homo	intergenic	4930578E11Rik;Pik3c3	.	.	rs260311916
chr18	29857214	T	C	homo	intergenic	4930578E11Rik;Pik3c3	.	.	rs212153868
chr18	29857238	G	C	homo	intergenic	4930578E11Rik;Pik3c3	.	.	rs237412202
chr18	29857402	T	G	homo	intergenic	4930578E11Rik;Pik3c3	.	.	rs251410569
chr18	29857788	G	A	homo	intergenic	4930578E11Rik;Pik3c3	.	.	rs220525009
chr18	29857956	T	C	homo	intergenic	4930578E11Rik;Pik3c3	.	.	rs234295919
chr18	29858400	C	T	homo	intergenic	4930578E11Rik;Pik3c3	.	.	rs29980335
chr18	29858653	T	C	homo	intergenic	4930578E11Rik;Pik3c3	.	.	rs226673337
chr18	29859003	G	A	homo	intergenic	4930578E11Rik;Pik3c3	.	.	rs584983231
chr18	29859602	G	A	homo	intergenic	4930578E11Rik;Pik3c3	.	.	rs30257776
chr18	29860356	A	T	homo	intergenic	4930578E11Rik;Pik3c3	.	.	rs30059718
chr18	29863107	G	A	homo	intergenic	4930578E11Rik;Pik3c3	.	.	rs48069989
chr18	29863920	C	A	homo	intergenic	4930578E11Rik;Pik3c3	.	.	rs29816646
chr18	29864133	G	A	homo	intergenic	4930578E11Rik;Pik3c3	.	.	rs29575236
chr18	29865327	T	C	homo	intergenic	4930578E11Rik;Pik3c3	.	.	rs387232725
chr18	29865431	A	T	homo	intergenic	4930578E11Rik;Pik3c3	.	.	rs387469016
chr18	29865445	G	A	homo	intergenic	4930578E11Rik;Pik3c3	.	.	rs246011232
chr18	29866979	A	G	homo	intergenic	4930578E11Rik;Pik3c3	.	.	rs29629630
chr18	29867410	A	G	homo	intergenic	4930578E11Rik;Pik3c3	.	.	rs29673881
chr18	29868148	A	G	homo	intergenic	4930578E11Rik;Pik3c3	.	.	rs48570530
chr18	29868406	A	T	homo	intergenic	4930578E11Rik;Pik3c3	.	.	rs234961455
chr18	29868739	C	T	homo	intergenic	4930578E11Rik;Pik3c3	.	.	rs254740039
chr18	29868890	A	G	homo	intergenic	4930578E11Rik;Pik3c3	.	.	rs212318605
chr18	29868978	T	A	homo	intergenic	4930578E11Rik;Pik3c3	.	.	rs29768053
chr18	29869600	T	G	homo	intergenic	4930578E11Rik;Pik3c3	.	.	rs30257785
chr18	29869688	G	A	homo	intergenic	4930578E11Rik;Pik3c3	.	.	rs214582566
chr18	29869783	C	T	homo	intergenic	4930578E11Rik;Pik3c3	.	.	rs234233639
chr18	29869811	A	G	homo	intergenic	4930578E11Rik;Pik3c3	.	.	rs253865098
chr18	29870059	T	C	homo	intergenic	4930578E11Rik;Pik3c3	.	.	rs226141059
chr18	29871627	C	T	homo	intergenic	4930578E11Rik;Pik3c3	.	.	rs255899460
chr18	29871675	A	C	homo	intergenic	4930578E11Rik;Pik3c3	.	.	rs220646683
chr18	29871684	T	A	homo	intergenic	4930578E11Rik;Pik3c3	.	.	rs237218564
chr18	29871728	G	C	homo	intergenic	4930578E11Rik;Pik3c3	.	.	rs218857920
chr18	29871898	T	C	homo	intergenic	4930578E11Rik;Pik3c3	.	.	rs256006050
chr18	29871908	C	A	homo	intergenic	4930578E11Rik;Pik3c3	.	.	rs220570437
chr18	29871929	T	C	homo	intergenic	4930578E11Rik;Pik3c3	.	.	rs239850514
chr18	29871952	T	C	homo	intergenic	4930578E11Rik;Pik3c3	.	.	rs265893319
chr18	29871953	C	T	homo	intergenic	4930578E11Rik;Pik3c3	.	.	rs233776567
chr18	29872040	A	G	homo	intergenic	4930578E11Rik;Pik3c3	.	.	rs243968985
chr18	29872613	C	T	homo	intergenic	4930578E11Rik;Pik3c3	.	.	rs30268750
chr18	29872631	A	C	homo	intergenic	4930578E11Rik;Pik3c3	.	.	rs48365837
chr18	29872860	T	C	homo	intergenic	4930578E11Rik;Pik3c3	.	.	rs245087344
chr18	29872902	G	A	homo	intergenic	4930578E11Rik;Pik3c3	.	.	rs214523878
chr18	29872999	C	T	homo	intergenic	4930578E11Rik;Pik3c3	.	.	rs227539699
chr18	29873001	T	C	homo	intergenic	4930578E11Rik;Pik3c3	.	.	rs247453989
chr18	29873014	T	C	homo	intergenic	4930578E11Rik;Pik3c3	.	.	rs218443787
chr18	29873065	G	T	homo	intergenic	4930578E11Rik;Pik3c3	.	.	rs240631531
chr18	29873110	T	C	homo	intergenic	4930578E11Rik;Pik3c3	.	.	rs261181455
chr18	29873116	A	G	homo	intergenic	4930578E11Rik;Pik3c3	.	.	rs213244089
chr18	29873178	G	T	homo	intergenic	4930578E11Rik;Pik3c3	.	.	rs29906508
chr18	29873424	C	T	homo	intergenic	4930578E11Rik;Pik3c3	.	.	rs3706841
chr18	29873444	C	T	homo	intergenic	4930578E11Rik;Pik3c3	.	.	rs3706886
chr18	29873601	C	T	homo	intergenic	4930578E11Rik;Pik3c3	.	.	rs3722470
chr18	29873605	G	A	homo	intergenic	4930578E11Rik;Pik3c3	.	.	rs3722472
chr18	29873613	G	C	homo	intergenic	4930578E11Rik;Pik3c3	.	.	rs3722485
chr18	29873670	G	C	homo	intergenic	4930578E11Rik;Pik3c3	.	.	rs3722584
chr18	29873675	T	C	homo	intergenic	4930578E11Rik;Pik3c3	.	.	rs3722587
chr18	29873934	G	A	homo	intergenic	4930578E11Rik;Pik3c3	.	.	.
chr18	29873942	A	T	homo	intergenic	4930578E11Rik;Pik3c3	.	.	rs586371035
chr18	29873981	G	A	homo	intergenic	4930578E11Rik;Pik3c3	.	.	rs225744866
chr18	29873989	A	G	homo	intergenic	4930578E11Rik;Pik3c3	.	.	rs238904545
chr18	29874108	A	G	homo	intergenic	4930578E11Rik;Pik3c3	.	.	rs258398587
chr18	29874243	A	T	homo	intergenic	4930578E11Rik;Pik3c3	.	.	rs227470239
chr18	29874451	T	C	homo	intergenic	4930578E11Rik;Pik3c3	.	.	rs51593028
chr18	29874470	A	T	homo	intergenic	4930578E11Rik;Pik3c3	.	.	rs30008630
chr18	29874559	T	C	homo	intergenic	4930578E11Rik;Pik3c3	.	.	rs49181398
chr18	29874691	G	A	homo	intergenic	4930578E11Rik;Pik3c3	.	.	rs49412334
chr18	29874736	C	T	homo	intergenic	4930578E11Rik;Pik3c3	.	.	rs46975983
chr18	29874751	T	G	homo	intergenic	4930578E11Rik;Pik3c3	.	.	rs50053254
chr18	29874771	A	T	homo	intergenic	4930578E11Rik;Pik3c3	.	.	rs50678799
chr18	29874807	A	G	homo	intergenic	4930578E11Rik;Pik3c3	.	.	rs258259844
chr18	29874808	A	C	homo	intergenic	4930578E11Rik;Pik3c3	.	.	rs226909019
chr18	29874815	T	G	homo	intergenic	4930578E11Rik;Pik3c3	.	.	rs47376770
chr18	29874848	T	G	homo	intergenic	4930578E11Rik;Pik3c3	.	.	rs47822216
chr18	29874854	T	C	homo	intergenic	4930578E11Rik;Pik3c3	.	.	rs48637492
chr18	29874855	G	T	homo	intergenic	4930578E11Rik;Pik3c3	.	.	rs47529809
chr18	29874883	A	T	homo	intergenic	4930578E11Rik;Pik3c3	.	.	rs8238681
chr18	29874927	A	T	homo	intergenic	4930578E11Rik;Pik3c3	.	.	rs233306368
chr18	29874985	T	A	homo	intergenic	4930578E11Rik;Pik3c3	.	.	rs263648992
chr18	29874990	T	A	homo	intergenic	4930578E11Rik;Pik3c3	.	.	rs226467601
chr18	29875091	T	A	homo	intergenic	4930578E11Rik;Pik3c3	.	.	rs243794484
chr18	29875161	C	G	homo	intergenic	4930578E11Rik;Pik3c3	.	.	rs256161215
chr18	29875185	C	A	homo	intergenic	4930578E11Rik;Pik3c3	.	.	rs219493047
chr18	29875277	A	T	homo	intergenic	4930578E11Rik;Pik3c3	.	.	rs239687238
chr18	29875365	C	T	homo	intergenic	4930578E11Rik;Pik3c3	.	.	rs259094133
chr18	29875415	A	C	homo	intergenic	4930578E11Rik;Pik3c3	.	.	.
chr18	29875567	T	A	homo	intergenic	4930578E11Rik;Pik3c3	.	.	rs246535300
chr18	29875588	G	A	homo	intergenic	4930578E11Rik;Pik3c3	.	.	rs265963480
chr18	29875666	T	C	homo	intergenic	4930578E11Rik;Pik3c3	.	.	rs234038060
chr18	29875670	T	C	homo	intergenic	4930578E11Rik;Pik3c3	.	.	rs253096039
chr18	29875856	A	G	homo	intergenic	4930578E11Rik;Pik3c3	.	.	rs29884424
chr18	29875923	T	C	homo	intergenic	4930578E11Rik;Pik3c3	.	.	rs30223576
chr18	29875929	G	A	homo	intergenic	4930578E11Rik;Pik3c3	.	.	rs50744582
chr18	29875937	G	A	homo	intergenic	4930578E11Rik;Pik3c3	.	.	rs47507087
chr18	29876000	G	A	homo	intergenic	4930578E11Rik;Pik3c3	.	.	rs30006751
chr18	29876143	A	G	homo	intergenic	4930578E11Rik;Pik3c3	.	.	rs30256611
chr18	29876146	T	C	homo	intergenic	4930578E11Rik;Pik3c3	.	.	rs29581736
chr18	29876350	T	G	homo	intergenic	4930578E11Rik;Pik3c3	.	.	rs29671728
chr18	29876433	G	C	homo	intergenic	4930578E11Rik;Pik3c3	.	.	rs29542998
chr18	29876490	C	T	homo	intergenic	4930578E11Rik;Pik3c3	.	.	rs47049184
chr18	29876516	G	A	homo	intergenic	4930578E11Rik;Pik3c3	.	.	rs47283786
chr18	29876553	G	A	homo	intergenic	4930578E11Rik;Pik3c3	.	.	rs6273864
chr18	29876564	T	A	homo	intergenic	4930578E11Rik;Pik3c3	.	.	rs49055166
chr18	29876604	C	T	homo	intergenic	4930578E11Rik;Pik3c3	.	.	rs222771480
chr18	29876644	T	C	homo	intergenic	4930578E11Rik;Pik3c3	.	.	rs46245022
chr18	29876647	G	C	homo	intergenic	4930578E11Rik;Pik3c3	.	.	rs46209649
chr18	29876849	C	T	homo	intergenic	4930578E11Rik;Pik3c3	.	.	rs50862084
chr18	29876879	A	C	homo	intergenic	4930578E11Rik;Pik3c3	.	.	rs51023127
chr18	29876907	T	C	homo	intergenic	4930578E11Rik;Pik3c3	.	.	rs6288222
chr18	29876921	C	T	homo	intergenic	4930578E11Rik;Pik3c3	.	.	rs6288244
chr18	29877058	C	A	homo	intergenic	4930578E11Rik;Pik3c3	.	.	rs586871061
chr18	29877065	A	G	homo	intergenic	4930578E11Rik;Pik3c3	.	.	rs49735381
chr18	29877081	G	A	homo	intergenic	4930578E11Rik;Pik3c3	.	.	rs579707316
chr18	29877083	G	A	homo	intergenic	4930578E11Rik;Pik3c3	.	.	rs583144829
chr18	29877084	T	A	homo	intergenic	4930578E11Rik;Pik3c3	.	.	rs586512782
chr18	29877088	C	T	homo	intergenic	4930578E11Rik;Pik3c3	.	.	rs581729136
chr18	29877134	C	T	homo	intergenic	4930578E11Rik;Pik3c3	.	.	rs584413336
chr18	29877492	G	C	homo	intergenic	4930578E11Rik;Pik3c3	.	.	rs582978121
chr18	29877501	A	G	homo	intergenic	4930578E11Rik;Pik3c3	.	.	rs48567267
chr18	29877633	G	A	homo	intergenic	4930578E11Rik;Pik3c3	.	.	rs3678187
chr18	29877639	A	G	homo	intergenic	4930578E11Rik;Pik3c3	.	.	rs3678199
chr18	29877644	G	A	homo	intergenic	4930578E11Rik;Pik3c3	.	.	rs3678206
chr18	29877680	C	T	homo	intergenic	4930578E11Rik;Pik3c3	.	.	rs3678750
chr18	29877820	C	T	homo	intergenic	4930578E11Rik;Pik3c3	.	.	rs3679475
chr18	29877851	C	T	homo	intergenic	4930578E11Rik;Pik3c3	.	.	rs3679536
chr18	29877993	A	C	homo	intergenic	4930578E11Rik;Pik3c3	.	.	rs31561200
chr18	29877999	G	T	homo	intergenic	4930578E11Rik;Pik3c3	.	.	rs232733216
chr18	29878139	A	G	homo	intergenic	4930578E11Rik;Pik3c3	.	.	rs31561198
chr18	29881390	A	T	homo	intergenic	4930578E11Rik;Pik3c3	.	.	rs31559734
chr18	29881678	A	G	homo	intergenic	4930578E11Rik;Pik3c3	.	.	rs31559050
chr18	29882338	A	C	homo	intergenic	4930578E11Rik;Pik3c3	.	.	.
chr18	29882339	T	C	homo	intergenic	4930578E11Rik;Pik3c3	.	.	.
chr18	29882348	G	C	homo	intergenic	4930578E11Rik;Pik3c3	.	.	.
chr18	29882358	G	C	homo	intergenic	4930578E11Rik;Pik3c3	.	.	rs386872540
chr18	29882368	A	C	homo	intergenic	4930578E11Rik;Pik3c3	.	.	.
chr18	29882861	G	A	homo	intergenic	4930578E11Rik;Pik3c3	.	.	rs31557227
chr18	29883914	T	G	homo	intergenic	4930578E11Rik;Pik3c3	.	.	rs31563159
chr18	29884492	C	A	homo	intergenic	4930578E11Rik;Pik3c3	.	.	rs252692423
chr18	29884606	T	C	homo	intergenic	4930578E11Rik;Pik3c3	.	.	rs30113235
chr18	29884916	A	G	homo	intergenic	4930578E11Rik;Pik3c3	.	.	rs29981145
chr18	29887196	A	C	homo	intergenic	4930578E11Rik;Pik3c3	.	.	rs264228836
chr18	29887484	T	C	homo	intergenic	4930578E11Rik;Pik3c3	.	.	rs226760556
chr18	29888267	A	G	homo	intergenic	4930578E11Rik;Pik3c3	.	.	rs30052220
chr18	29888676	A	C	homo	intergenic	4930578E11Rik;Pik3c3	.	.	rs30024111
chr18	29889290	T	G	homo	intergenic	4930578E11Rik;Pik3c3	.	.	rs29561431
chr18	29889544	C	A	homo	intergenic	4930578E11Rik;Pik3c3	.	.	rs30254359
chr18	29889706	T	A	homo	intergenic	4930578E11Rik;Pik3c3	.	.	rs30026230
chr18	29889737	G	C	homo	intergenic	4930578E11Rik;Pik3c3	.	.	rs29558929
chr18	29890018	A	T	homo	intergenic	4930578E11Rik;Pik3c3	.	.	rs29720125
chr18	29890318	A	G	homo	intergenic	4930578E11Rik;Pik3c3	.	.	rs30175120
chr18	29891919	G	T	homo	intergenic	4930578E11Rik;Pik3c3	.	.	rs227229283
chr18	29891926	T	A	homo	intergenic	4930578E11Rik;Pik3c3	.	.	rs243990844
chr18	29891955	T	C	homo	intergenic	4930578E11Rik;Pik3c3	.	.	rs213391655
chr18	29893846	C	A	homo	intergenic	4930578E11Rik;Pik3c3	.	.	rs253721921
chr18	29894607	G	T	homo	intergenic	4930578E11Rik;Pik3c3	.	.	rs246287461
chr18	29895476	C	A	homo	intergenic	4930578E11Rik;Pik3c3	.	.	rs386994679
chr18	29895497	T	C	homo	intergenic	4930578E11Rik;Pik3c3	.	.	rs216529560
chr18	29896866	G	A	homo	intergenic	4930578E11Rik;Pik3c3	.	.	rs30304037
chr18	29897615	A	G	homo	intergenic	4930578E11Rik;Pik3c3	.	.	rs30153567
chr18	29898139	C	A	homo	intergenic	4930578E11Rik;Pik3c3	.	.	rs31558993
chr18	29898955	A	T	homo	intergenic	4930578E11Rik;Pik3c3	.	.	rs30206800
chr18	29899173	A	C	homo	intergenic	4930578E11Rik;Pik3c3	.	.	rs31558083
chr18	29899190	G	T	homo	intergenic	4930578E11Rik;Pik3c3	.	.	rs31558082
chr18	29899243	T	A	homo	intergenic	4930578E11Rik;Pik3c3	.	.	rs249459847
chr18	29899249	A	C	homo	intergenic	4930578E11Rik;Pik3c3	.	.	rs259327134
chr18	29899250	C	G	homo	intergenic	4930578E11Rik;Pik3c3	.	.	rs226704548
chr18	29899583	G	A	homo	intergenic	4930578E11Rik;Pik3c3	.	.	rs31558077
chr18	29899740	A	G	homo	intergenic	4930578E11Rik;Pik3c3	.	.	rs29555798
chr18	29900086	A	G	homo	intergenic	4930578E11Rik;Pik3c3	.	.	rs225222609
chr18	29900670	T	A	homo	intergenic	4930578E11Rik;Pik3c3	.	.	rs51546610
chr18	29901100	A	T	homo	intergenic	4930578E11Rik;Pik3c3	.	.	rs31564809
chr18	29901265	G	T	homo	intergenic	4930578E11Rik;Pik3c3	.	.	rs47241161
chr18	29902199	A	T	homo	intergenic	4930578E11Rik;Pik3c3	.	.	rs30215897
chr18	29902347	C	A	homo	intergenic	4930578E11Rik;Pik3c3	.	.	rs237695851
chr18	29903121	T	A	homo	intergenic	4930578E11Rik;Pik3c3	.	.	rs31564808
chr18	29903293	T	C	homo	intergenic	4930578E11Rik;Pik3c3	.	.	rs29933333
chr18	29903644	T	C	homo	intergenic	4930578E11Rik;Pik3c3	.	.	rs29782004
chr18	29903957	G	A	homo	intergenic	4930578E11Rik;Pik3c3	.	.	rs31564040
chr18	29906003	T	G	homo	intergenic	4930578E11Rik;Pik3c3	.	.	rs29673289
chr18	29906229	C	T	homo	intergenic	4930578E11Rik;Pik3c3	.	.	rs29725649
chr18	29906572	C	T	homo	intergenic	4930578E11Rik;Pik3c3	.	.	rs29933780
chr18	29906967	T	C	homo	intergenic	4930578E11Rik;Pik3c3	.	.	rs31562847
chr18	29907256	A	C	homo	intergenic	4930578E11Rik;Pik3c3	.	.	rs29950795
chr18	29907417	C	T	homo	intergenic	4930578E11Rik;Pik3c3	.	.	rs29956964
chr18	29907560	C	T	homo	intergenic	4930578E11Rik;Pik3c3	.	.	rs31561501
chr18	29908477	C	T	homo	intergenic	4930578E11Rik;Pik3c3	.	.	rs29578818
chr18	29908566	T	A	homo	intergenic	4930578E11Rik;Pik3c3	.	.	rs29723192
chr18	29908819	C	T	homo	intergenic	4930578E11Rik;Pik3c3	.	.	rs29643249
chr18	29909099	A	T	homo	intergenic	4930578E11Rik;Pik3c3	.	.	rs6269867
chr18	29909185	T	C	homo	intergenic	4930578E11Rik;Pik3c3	.	.	rs29582275
chr18	29910332	G	T	homo	intergenic	4930578E11Rik;Pik3c3	.	.	rs29873062
chr18	29910650	A	T	homo	intergenic	4930578E11Rik;Pik3c3	.	.	rs29554154
chr18	29911513	C	T	homo	intergenic	4930578E11Rik;Pik3c3	.	.	rs257949704
chr18	29911994	T	G	homo	intergenic	4930578E11Rik;Pik3c3	.	.	rs29772131
chr18	29912017	C	T	homo	intergenic	4930578E11Rik;Pik3c3	.	.	rs30019734
chr18	29912130	G	T	homo	intergenic	4930578E11Rik;Pik3c3	.	.	rs29927613
chr18	29912652	C	T	homo	intergenic	4930578E11Rik;Pik3c3	.	.	rs6339066
chr18	29912681	T	C	homo	intergenic	4930578E11Rik;Pik3c3	.	.	rs6339458
chr18	29912690	A	G	homo	intergenic	4930578E11Rik;Pik3c3	.	.	rs29631271
chr18	29912867	T	C	homo	intergenic	4930578E11Rik;Pik3c3	.	.	rs29557751
chr18	29912901	T	A	homo	intergenic	4930578E11Rik;Pik3c3	.	.	rs52354166
chr18	29912967	C	A	homo	intergenic	4930578E11Rik;Pik3c3	.	.	rs31558853
chr18	29913001	T	C	homo	intergenic	4930578E11Rik;Pik3c3	.	.	rs50380158
chr18	29913356	G	A	homo	intergenic	4930578E11Rik;Pik3c3	.	.	.
chr18	29913541	T	C	homo	intergenic	4930578E11Rik;Pik3c3	.	.	rs31558850
chr18	29913712	A	G	homo	intergenic	4930578E11Rik;Pik3c3	.	.	rs31558847
chr18	29913760	G	A	homo	intergenic	4930578E11Rik;Pik3c3	.	.	rs31558846
chr18	29913818	T	C	homo	intergenic	4930578E11Rik;Pik3c3	.	.	rs31558845
chr18	29913883	C	T	homo	intergenic	4930578E11Rik;Pik3c3	.	.	rs231033350
chr18	29913964	G	A	homo	intergenic	4930578E11Rik;Pik3c3	.	.	rs31557873
chr18	29914007	C	T	homo	intergenic	4930578E11Rik;Pik3c3	.	.	rs31557871
chr18	29914026	T	C	homo	intergenic	4930578E11Rik;Pik3c3	.	.	rs31557870
chr18	29914096	G	A	homo	intergenic	4930578E11Rik;Pik3c3	.	.	rs31557868
chr18	29914386	C	T	homo	intergenic	4930578E11Rik;Pik3c3	.	.	rs225492302
chr18	29914459	A	C	homo	intergenic	4930578E11Rik;Pik3c3	.	.	rs250895548
chr18	29914681	A	G	homo	intergenic	4930578E11Rik;Pik3c3	.	.	rs253733190
chr18	29914740	C	T	homo	intergenic	4930578E11Rik;Pik3c3	.	.	rs224182704
chr18	29914746	A	T	homo	intergenic	4930578E11Rik;Pik3c3	.	.	rs231754477
chr18	29914779	A	G	homo	intergenic	4930578E11Rik;Pik3c3	.	.	rs243728059
chr18	29914796	A	G	homo	intergenic	4930578E11Rik;Pik3c3	.	.	rs213698515
chr18	29914813	T	C	homo	intergenic	4930578E11Rik;Pik3c3	.	.	rs579576536
chr18	29914827	A	G	homo	intergenic	4930578E11Rik;Pik3c3	.	.	rs224958556
chr18	29914830	T	C	homo	intergenic	4930578E11Rik;Pik3c3	.	.	rs243467074
chr18	29914835	G	A	homo	intergenic	4930578E11Rik;Pik3c3	.	.	rs217329041
chr18	29914880	T	A	homo	intergenic	4930578E11Rik;Pik3c3	.	.	rs31557866
chr18	29914917	T	C	homo	intergenic	4930578E11Rik;Pik3c3	.	.	rs31557865
chr18	29914930	T	C	homo	intergenic	4930578E11Rik;Pik3c3	.	.	rs261840939
chr18	29914940	C	T	homo	intergenic	4930578E11Rik;Pik3c3	.	.	rs218336917
chr18	29914944	T	G	homo	intergenic	4930578E11Rik;Pik3c3	.	.	rs237085175
chr18	29914977	A	G	homo	intergenic	4930578E11Rik;Pik3c3	.	.	rs31557864
chr18	29914993	C	T	homo	intergenic	4930578E11Rik;Pik3c3	.	.	rs31556663
chr18	29915009	A	G	homo	intergenic	4930578E11Rik;Pik3c3	.	.	rs217250566
chr18	29915035	G	T	homo	intergenic	4930578E11Rik;Pik3c3	.	.	rs244277491
chr18	29915045	T	A	homo	intergenic	4930578E11Rik;Pik3c3	.	.	rs239594798
chr18	29915178	C	G	homo	intergenic	4930578E11Rik;Pik3c3	.	.	rs212254410
chr18	29915215	A	G	homo	intergenic	4930578E11Rik;Pik3c3	.	.	rs230956354
chr18	29915216	C	A	homo	intergenic	4930578E11Rik;Pik3c3	.	.	rs251470384
chr18	29915263	A	T	homo	intergenic	4930578E11Rik;Pik3c3	.	.	rs50660046
chr18	29915266	C	T	homo	intergenic	4930578E11Rik;Pik3c3	.	.	rs49912574
chr18	29915434	A	C	homo	intergenic	4930578E11Rik;Pik3c3	.	.	rs29556282
chr18	29915532	C	T	homo	intergenic	4930578E11Rik;Pik3c3	.	.	rs29859713
chr18	29915677	C	A	homo	intergenic	4930578E11Rik;Pik3c3	.	.	rs30010913
chr18	29915700	A	C	homo	intergenic	4930578E11Rik;Pik3c3	.	.	rs29629624
chr18	29915900	A	G	homo	intergenic	4930578E11Rik;Pik3c3	.	.	rs29979990
chr18	29916064	C	T	homo	intergenic	4930578E11Rik;Pik3c3	.	.	rs31556658
chr18	29916241	A	G	homo	intergenic	4930578E11Rik;Pik3c3	.	.	rs31556657
chr18	29916265	C	T	homo	intergenic	4930578E11Rik;Pik3c3	.	.	rs31556656
chr18	29916440	A	T	homo	intergenic	4930578E11Rik;Pik3c3	.	.	rs29874132
chr18	29916455	A	G	homo	intergenic	4930578E11Rik;Pik3c3	.	.	rs30164280
chr18	29916478	C	A	homo	intergenic	4930578E11Rik;Pik3c3	.	.	rs30070081
chr18	29916522	A	G	homo	intergenic	4930578E11Rik;Pik3c3	.	.	rs29822597
chr18	29916654	A	C	homo	intergenic	4930578E11Rik;Pik3c3	.	.	rs30174207
chr18	29916806	T	C	homo	intergenic	4930578E11Rik;Pik3c3	.	.	rs30022464
chr18	29916853	A	G	homo	intergenic	4930578E11Rik;Pik3c3	.	.	rs29579725
chr18	29916942	G	T	homo	intergenic	4930578E11Rik;Pik3c3	.	.	rs30066606
chr18	29917100	A	G	homo	intergenic	4930578E11Rik;Pik3c3	.	.	rs29539340
chr18	29917171	G	A	homo	intergenic	4930578E11Rik;Pik3c3	.	.	rs29540531
chr18	29917357	G	A	homo	intergenic	4930578E11Rik;Pik3c3	.	.	rs31564674
chr18	29917456	T	A	homo	intergenic	4930578E11Rik;Pik3c3	.	.	rs31563793
chr18	29917812	A	C	homo	intergenic	4930578E11Rik;Pik3c3	.	.	rs237279338
chr18	29918480	T	G	homo	intergenic	4930578E11Rik;Pik3c3	.	.	rs50958475
chr18	29918873	G	A	homo	intergenic	4930578E11Rik;Pik3c3	.	.	rs387598658
chr18	29918976	A	G	homo	intergenic	4930578E11Rik;Pik3c3	.	.	rs29624825
chr18	29918999	C	T	homo	intergenic	4930578E11Rik;Pik3c3	.	.	rs30070950
chr18	29919255	C	T	homo	intergenic	4930578E11Rik;Pik3c3	.	.	rs587341891
chr18	29919574	T	A	homo	intergenic	4930578E11Rik;Pik3c3	.	.	rs29540906
chr18	29919579	C	A	homo	intergenic	4930578E11Rik;Pik3c3	.	.	rs29568164
chr18	29920962	C	T	homo	intergenic	4930578E11Rik;Pik3c3	.	.	rs246270792
chr18	29921113	T	A	homo	intergenic	4930578E11Rik;Pik3c3	.	.	rs30115402
chr18	29921467	T	C	homo	intergenic	4930578E11Rik;Pik3c3	.	.	rs29630713
chr18	29921534	C	T	homo	intergenic	4930578E11Rik;Pik3c3	.	.	rs30131868
chr18	29921557	G	A	homo	intergenic	4930578E11Rik;Pik3c3	.	.	rs256099445
chr18	29921876	G	A	homo	intergenic	4930578E11Rik;Pik3c3	.	.	rs29722834
chr18	29922545	T	C	homo	intergenic	4930578E11Rik;Pik3c3	.	.	rs245151128
chr18	29922793	T	G	homo	intergenic	4930578E11Rik;Pik3c3	.	.	rs214971434
chr18	29923020	C	A	homo	intergenic	4930578E11Rik;Pik3c3	.	.	rs29554155
chr18	29923282	G	A	homo	intergenic	4930578E11Rik;Pik3c3	.	.	rs30173470
chr18	29923320	G	A	homo	intergenic	4930578E11Rik;Pik3c3	.	.	rs29918070
chr18	29923383	A	T	homo	intergenic	4930578E11Rik;Pik3c3	.	.	rs49929061
chr18	29923538	C	A	homo	intergenic	4930578E11Rik;Pik3c3	.	.	rs242710862
chr18	29923633	G	A	homo	intergenic	4930578E11Rik;Pik3c3	.	.	rs212537402
chr18	29923716	T	C	homo	intergenic	4930578E11Rik;Pik3c3	.	.	rs51163984
chr18	29924030	C	T	homo	intergenic	4930578E11Rik;Pik3c3	.	.	rs48652096
chr18	29924138	A	G	homo	intergenic	4930578E11Rik;Pik3c3	.	.	rs45757680
chr18	29924352	G	A	homo	intergenic	4930578E11Rik;Pik3c3	.	.	rs240791501
chr18	29924440	T	C	homo	intergenic	4930578E11Rik;Pik3c3	.	.	rs31562928
chr18	29924489	G	A	homo	intergenic	4930578E11Rik;Pik3c3	.	.	rs227044186
chr18	29925408	G	A	homo	intergenic	4930578E11Rik;Pik3c3	.	.	rs29872609
chr18	29925553	C	T	homo	intergenic	4930578E11Rik;Pik3c3	.	.	rs29623824
chr18	29926087	A	G	homo	intergenic	4930578E11Rik;Pik3c3	.	.	rs29879380
chr18	29926171	A	G	homo	intergenic	4930578E11Rik;Pik3c3	.	.	rs51248868
chr18	29927089	A	C	homo	intergenic	4930578E11Rik;Pik3c3	.	.	rs49135333
chr18	29927090	G	A	homo	intergenic	4930578E11Rik;Pik3c3	.	.	rs48466066
chr18	29927268	T	G	homo	intergenic	4930578E11Rik;Pik3c3	.	.	rs258527370
chr18	29927765	C	T	homo	intergenic	4930578E11Rik;Pik3c3	.	.	rs264158868
chr18	29928241	A	T	homo	intergenic	4930578E11Rik;Pik3c3	.	.	rs229499458
chr18	29928349	T	C	homo	intergenic	4930578E11Rik;Pik3c3	.	.	rs242650167
chr18	29928373	A	G	homo	intergenic	4930578E11Rik;Pik3c3	.	.	rs213275155
chr18	29928860	G	A	homo	intergenic	4930578E11Rik;Pik3c3	.	.	rs30261195
chr18	29930242	G	A	homo	intergenic	4930578E11Rik;Pik3c3	.	.	rs29775033
chr18	29930470	G	C	homo	intergenic	4930578E11Rik;Pik3c3	.	.	rs30264020
chr18	29930971	C	A	homo	intergenic	4930578E11Rik;Pik3c3	.	.	rs30222666
chr18	29931210	C	T	homo	intergenic	4930578E11Rik;Pik3c3	.	.	rs13483275
chr18	29931393	G	T	homo	intergenic	4930578E11Rik;Pik3c3	.	.	rs226545864
chr18	29933621	A	G	homo	intergenic	4930578E11Rik;Pik3c3	.	.	rs30056948
chr18	29933888	T	C	homo	intergenic	4930578E11Rik;Pik3c3	.	.	rs29966881
chr18	29934456	A	G	homo	intergenic	4930578E11Rik;Pik3c3	.	.	rs29767518
chr18	29938667	T	A	homo	intergenic	4930578E11Rik;Pik3c3	.	.	rs235723869
chr18	29941962	A	G	homo	intergenic	4930578E11Rik;Pik3c3	.	.	rs217920713
chr18	29941997	T	C	homo	intergenic	4930578E11Rik;Pik3c3	.	.	rs226660784
chr18	29942119	T	G	homo	intergenic	4930578E11Rik;Pik3c3	.	.	rs31561161
chr18	29943121	A	G	homo	intergenic	4930578E11Rik;Pik3c3	.	.	rs31561159
chr18	29943667	T	C	homo	intergenic	4930578E11Rik;Pik3c3	.	.	rs387811105
chr18	29943819	T	C	homo	intergenic	4930578E11Rik;Pik3c3	.	.	rs247765177
chr18	29943923	G	A	homo	intergenic	4930578E11Rik;Pik3c3	.	.	rs262252332
chr18	29944169	A	G	homo	intergenic	4930578E11Rik;Pik3c3	.	.	rs241760050
chr18	29945299	T	C	homo	intergenic	4930578E11Rik;Pik3c3	.	.	rs231487351
chr18	29945423	T	C	homo	intergenic	4930578E11Rik;Pik3c3	.	.	rs31561155
chr18	29945622	T	A	homo	intergenic	4930578E11Rik;Pik3c3	.	.	rs217486627
chr18	29945658	T	C	homo	intergenic	4930578E11Rik;Pik3c3	.	.	rs31561154
chr18	29945681	A	G	homo	intergenic	4930578E11Rik;Pik3c3	.	.	rs262538832
chr18	29945807	A	T	homo	intergenic	4930578E11Rik;Pik3c3	.	.	rs249640500
chr18	29946179	G	C	homo	intergenic	4930578E11Rik;Pik3c3	.	.	rs31560232
chr18	29946269	T	A	het	intergenic	4930578E11Rik;Pik3c3	.	.	.
chr18	29946271	T	A	het	intergenic	4930578E11Rik;Pik3c3	.	.	.
chr18	29946273	T	A	het	intergenic	4930578E11Rik;Pik3c3	.	.	.
chr18	29946275	T	A	het	intergenic	4930578E11Rik;Pik3c3	.	.	.
chr18	29946277	T	A	het	intergenic	4930578E11Rik;Pik3c3	.	.	.
chr18	29946279	T	A	het	intergenic	4930578E11Rik;Pik3c3	.	.	.
chr18	29946281	T	A	het	intergenic	4930578E11Rik;Pik3c3	.	.	.
chr18	29946384	C	T	homo	intergenic	4930578E11Rik;Pik3c3	.	.	rs387366240
chr18	29948441	G	A	homo	intergenic	4930578E11Rik;Pik3c3	.	.	rs31559303
chr18	29948651	A	C	homo	intergenic	4930578E11Rik;Pik3c3	.	.	rs238904465
chr18	29948658	T	C	homo	intergenic	4930578E11Rik;Pik3c3	.	.	rs387155195
chr18	29948687	A	T	homo	intergenic	4930578E11Rik;Pik3c3	.	.	rs262810089
chr18	29948703	C	T	homo	intergenic	4930578E11Rik;Pik3c3	.	.	rs387845441
chr18	29949334	C	A	homo	intergenic	4930578E11Rik;Pik3c3	.	.	rs31559301
chr18	29950010	C	T	homo	intergenic	4930578E11Rik;Pik3c3	.	.	rs31559294
chr18	29951466	A	G	homo	intergenic	4930578E11Rik;Pik3c3	.	.	rs31558548
chr18	29952847	A	G	homo	intergenic	4930578E11Rik;Pik3c3	.	.	rs29958522
chr18	29954417	C	T	homo	intergenic	4930578E11Rik;Pik3c3	.	.	rs31556607
chr18	29956575	A	T	homo	intergenic	4930578E11Rik;Pik3c3	.	.	rs247249570
chr18	29956619	A	G	homo	intergenic	4930578E11Rik;Pik3c3	.	.	rs226586913
chr18	29956672	C	A	homo	intergenic	4930578E11Rik;Pik3c3	.	.	rs255063844
chr18	29956687	A	G	homo	intergenic	4930578E11Rik;Pik3c3	.	.	rs225732600
chr18	29956956	G	A	homo	intergenic	4930578E11Rik;Pik3c3	.	.	rs254142685
chr18	29956977	A	G	homo	intergenic	4930578E11Rik;Pik3c3	.	.	rs217390040
chr18	29957110	G	A	homo	intergenic	4930578E11Rik;Pik3c3	.	.	rs260888677
chr18	29957237	C	G	homo	intergenic	4930578E11Rik;Pik3c3	.	.	rs31562378
chr18	29957407	A	G	homo	intergenic	4930578E11Rik;Pik3c3	.	.	rs238134310
chr18	29957806	C	T	homo	intergenic	4930578E11Rik;Pik3c3	.	.	rs31562376
chr18	29958285	C	T	homo	intergenic	4930578E11Rik;Pik3c3	.	.	rs29971978
chr18	29958600	G	C	homo	intergenic	4930578E11Rik;Pik3c3	.	.	rs30264397
chr18	29958906	C	T	homo	intergenic	4930578E11Rik;Pik3c3	.	.	rs31561352
chr18	29959044	C	T	homo	intergenic	4930578E11Rik;Pik3c3	.	.	rs242094888
chr18	29959153	A	G	homo	intergenic	4930578E11Rik;Pik3c3	.	.	rs215134434
chr18	29959584	G	A	homo	intergenic	4930578E11Rik;Pik3c3	.	.	rs31561349
chr18	29960313	T	A	homo	intergenic	4930578E11Rik;Pik3c3	.	.	rs29833664
chr18	29962358	C	T	homo	intergenic	4930578E11Rik;Pik3c3	.	.	rs387552084
chr18	29962374	T	C	homo	intergenic	4930578E11Rik;Pik3c3	.	.	rs387096155
chr18	29963248	T	A	homo	intergenic	4930578E11Rik;Pik3c3	.	.	rs31560183
chr18	29963291	G	A	homo	intergenic	4930578E11Rik;Pik3c3	.	.	rs263988215
chr18	29963341	G	T	homo	intergenic	4930578E11Rik;Pik3c3	.	.	rs31560182
chr18	29963400	G	C	homo	intergenic	4930578E11Rik;Pik3c3	.	.	rs29575670
chr18	29963449	C	A	homo	intergenic	4930578E11Rik;Pik3c3	.	.	rs29721459
chr18	29963584	A	C	homo	intergenic	4930578E11Rik;Pik3c3	.	.	rs29629120
chr18	29963602	A	G	homo	intergenic	4930578E11Rik;Pik3c3	.	.	rs29873973
chr18	29963791	A	G	homo	intergenic	4930578E11Rik;Pik3c3	.	.	rs29590339
chr18	29963828	G	C	homo	intergenic	4930578E11Rik;Pik3c3	.	.	rs30161709
chr18	29963839	C	T	homo	intergenic	4930578E11Rik;Pik3c3	.	.	rs29982216
chr18	29964565	G	A	homo	intergenic	4930578E11Rik;Pik3c3	.	.	rs214730330
chr18	29964934	G	A	homo	intergenic	4930578E11Rik;Pik3c3	.	.	rs31560177
chr18	29965060	T	C	homo	intergenic	4930578E11Rik;Pik3c3	.	.	rs261677582
chr18	29965418	C	T	homo	intergenic	4930578E11Rik;Pik3c3	.	.	rs31560175
chr18	29965813	G	A	het	intergenic	4930578E11Rik;Pik3c3	.	.	.
chr18	29965893	T	G	homo	intergenic	4930578E11Rik;Pik3c3	.	.	rs387210888
chr18	29967386	C	T	homo	intergenic	4930578E11Rik;Pik3c3	.	.	rs29622001
chr18	29967697	C	T	homo	intergenic	4930578E11Rik;Pik3c3	.	.	rs30274962
chr18	29968075	C	A	homo	intergenic	4930578E11Rik;Pik3c3	.	.	rs262471904
chr18	29968609	A	T	homo	intergenic	4930578E11Rik;Pik3c3	.	.	rs231121058
chr18	29969027	A	G	homo	intergenic	4930578E11Rik;Pik3c3	.	.	rs31557806
chr18	29969735	C	T	homo	intergenic	4930578E11Rik;Pik3c3	.	.	rs31556850
chr18	29969974	A	G	homo	intergenic	4930578E11Rik;Pik3c3	.	.	rs29869190
chr18	29970149	A	G	homo	intergenic	4930578E11Rik;Pik3c3	.	.	rs29672961
chr18	29970341	T	G	homo	intergenic	4930578E11Rik;Pik3c3	.	.	rs29555081
chr18	29970433	A	T	homo	intergenic	4930578E11Rik;Pik3c3	.	.	rs51639434
chr18	29978012	A	T	homo	intergenic	4930578E11Rik;Pik3c3	.	.	rs31556844
chr18	29978102	T	C	homo	intergenic	4930578E11Rik;Pik3c3	.	.	rs223825028
chr18	29978397	G	C	homo	intergenic	4930578E11Rik;Pik3c3	.	.	rs31556022
chr18	29978578	T	C	homo	intergenic	4930578E11Rik;Pik3c3	.	.	rs6251727
chr18	29979161	A	G	homo	intergenic	4930578E11Rik;Pik3c3	.	.	rs216967031
chr18	29979591	C	T	homo	intergenic	4930578E11Rik;Pik3c3	.	.	rs250078193
chr18	29980529	T	C	homo	intergenic	4930578E11Rik;Pik3c3	.	.	rs31555403
chr18	29981508	T	A	homo	intergenic	4930578E11Rik;Pik3c3	.	.	rs386957140
chr18	29981955	T	C	homo	intergenic	4930578E11Rik;Pik3c3	.	.	rs31555398
chr18	29982226	A	G	homo	intergenic	4930578E11Rik;Pik3c3	.	.	rs29769225
chr18	29982843	A	C	homo	intergenic	4930578E11Rik;Pik3c3	.	.	rs30256393
chr18	29982862	T	C	homo	intergenic	4930578E11Rik;Pik3c3	.	.	rs30124278
chr18	29982897	T	C	homo	intergenic	4930578E11Rik;Pik3c3	.	.	rs30011262
chr18	29983168	T	C	homo	intergenic	4930578E11Rik;Pik3c3	.	.	rs231049372
chr18	29983235	G	C	homo	intergenic	4930578E11Rik;Pik3c3	.	.	rs31563218
chr18	29983807	C	T	homo	intergenic	4930578E11Rik;Pik3c3	.	.	rs260410154
chr18	29984683	C	T	homo	intergenic	4930578E11Rik;Pik3c3	.	.	rs29560024
chr18	29984885	C	T	homo	intergenic	4930578E11Rik;Pik3c3	.	.	rs30068088
chr18	29985315	G	A	homo	intergenic	4930578E11Rik;Pik3c3	.	.	rs260140076
chr18	29985321	G	A	homo	intergenic	4930578E11Rik;Pik3c3	.	.	rs224967897
chr18	29985716	T	G	homo	intergenic	4930578E11Rik;Pik3c3	.	.	rs29982416
chr18	29986036	T	A	homo	intergenic	4930578E11Rik;Pik3c3	.	.	rs29872985
chr18	29986445	A	G	homo	intergenic	4930578E11Rik;Pik3c3	.	.	rs29557843
chr18	29986462	T	A	homo	intergenic	4930578E11Rik;Pik3c3	.	.	rs29575781
chr18	29986649	G	T	homo	intergenic	4930578E11Rik;Pik3c3	.	.	rs31562000
chr18	29986886	A	G	homo	intergenic	4930578E11Rik;Pik3c3	.	.	rs31561996
chr18	29987149	A	G	homo	intergenic	4930578E11Rik;Pik3c3	.	.	rs31561995
chr18	29987204	A	G	homo	intergenic	4930578E11Rik;Pik3c3	.	.	rs31561994
chr18	29987346	T	C	homo	intergenic	4930578E11Rik;Pik3c3	.	.	rs29716626
chr18	29988059	T	C	homo	intergenic	4930578E11Rik;Pik3c3	.	.	rs31561051
chr18	29989127	T	C	homo	intergenic	4930578E11Rik;Pik3c3	.	.	rs31561048
chr18	29995992	A	C	homo	intergenic	4930578E11Rik;Pik3c3	.	.	rs31561044
chr18	29997015	A	G	homo	intergenic	4930578E11Rik;Pik3c3	.	.	rs31560062
chr18	29998802	A	G	homo	intergenic	4930578E11Rik;Pik3c3	.	.	rs31560061
chr18	29998815	C	T	homo	intergenic	4930578E11Rik;Pik3c3	.	.	rs31560060
chr18	29998840	A	G	homo	intergenic	4930578E11Rik;Pik3c3	.	.	rs31560059
chr18	30003234	G	T	homo	intergenic	4930578E11Rik;Pik3c3	.	.	rs246524993
chr18	30055410	C	G	homo	intergenic	4930578E11Rik;Pik3c3	.	.	rs265680639
chr18	30055875	A	G	homo	intergenic	4930578E11Rik;Pik3c3	.	.	rs30254781
chr18	30093435	T	G	homo	intergenic	4930578E11Rik;Pik3c3	.	.	rs29573547
chr18	30122011	C	G	homo	intergenic	4930578E11Rik;Pik3c3	.	.	rs13483276
chr18	30137271	C	A	homo	intergenic	4930578E11Rik;Pik3c3	.	.	rs217734227
chr18	30143420	G	C	homo	intergenic	4930578E11Rik;Pik3c3	.	.	rs578450368
chr18	30159280	C	A	homo	intergenic	4930578E11Rik;Pik3c3	.	.	rs46977026
chr18	30162905	A	T	homo	intergenic	4930578E11Rik;Pik3c3	.	.	rs50547864
chr18	30193085	T	G	homo	intergenic	4930578E11Rik;Pik3c3	.	.	rs216818555
chr18	30220243	G	T	homo	intergenic	4930578E11Rik;Pik3c3	.	.	rs584897407
chr18	30220247	G	T	homo	intergenic	4930578E11Rik;Pik3c3	.	.	rs578847429
chr18	30229167	G	T	homo	intergenic	4930578E11Rik;Pik3c3	.	.	rs49016384
chr18	30234072	A	C	homo	intergenic	4930578E11Rik;Pik3c3	.	.	rs30267806
chr18	30257568	G	A	homo	intergenic	4930578E11Rik;Pik3c3	.	.	rs262120399
chr18	30259895	T	C	homo	intergenic	4930578E11Rik;Pik3c3	.	.	rs51966886
chr18	30260213	G	A	homo	intergenic	4930578E11Rik;Pik3c3	.	.	rs247755769
chr18	30260412	G	A	homo	intergenic	4930578E11Rik;Pik3c3	.	.	rs45835447
chr18	30260444	A	C	homo	intergenic	4930578E11Rik;Pik3c3	.	.	rs47327551
chr18	30260614	C	T	homo	intergenic	4930578E11Rik;Pik3c3	.	.	rs48394918
chr18	30260772	C	T	homo	intergenic	4930578E11Rik;Pik3c3	.	.	rs49901180
chr18	30261018	G	T	homo	intergenic	4930578E11Rik;Pik3c3	.	.	rs254035362
chr18	30261711	T	C	homo	intergenic	4930578E11Rik;Pik3c3	.	.	rs49853570
chr18	30261745	A	C	homo	intergenic	4930578E11Rik;Pik3c3	.	.	rs49259018
chr18	30262449	C	T	homo	intergenic	4930578E11Rik;Pik3c3	.	.	rs50186885
chr18	30262563	G	T	homo	intergenic	4930578E11Rik;Pik3c3	.	.	rs51320974
chr18	30262797	C	T	homo	intergenic	4930578E11Rik;Pik3c3	.	.	rs47792383
chr18	30263399	C	T	homo	intergenic	4930578E11Rik;Pik3c3	.	.	rs252731414
chr18	30263859	T	C	homo	intergenic	4930578E11Rik;Pik3c3	.	.	rs49706136
chr18	30264056	C	T	homo	intergenic	4930578E11Rik;Pik3c3	.	.	rs51224312
chr18	30264092	G	A	homo	intergenic	4930578E11Rik;Pik3c3	.	.	rs47554059
chr18	30264126	T	A	homo	intergenic	4930578E11Rik;Pik3c3	.	.	rs46028761
chr18	30264198	G	A	homo	intergenic	4930578E11Rik;Pik3c3	.	.	rs50997146
chr18	30264240	T	C	homo	intergenic	4930578E11Rik;Pik3c3	.	.	rs52278765
chr18	30264381	C	T	homo	intergenic	4930578E11Rik;Pik3c3	.	.	rs29917078
chr18	30264894	G	A	homo	intergenic	4930578E11Rik;Pik3c3	.	.	rs30066913
chr18	30265034	G	C	homo	intergenic	4930578E11Rik;Pik3c3	.	.	rs30020827
chr18	30265050	C	T	homo	intergenic	4930578E11Rik;Pik3c3	.	.	rs29571658
chr18	30265280	C	T	homo	intergenic	4930578E11Rik;Pik3c3	.	.	rs29927845
chr18	30265352	G	T	homo	intergenic	4930578E11Rik;Pik3c3	.	.	rs30308715
chr18	30265429	T	C	homo	intergenic	4930578E11Rik;Pik3c3	.	.	.
chr18	30265604	T	C	homo	intergenic	4930578E11Rik;Pik3c3	.	.	rs50434709
chr18	30265635	C	T	homo	intergenic	4930578E11Rik;Pik3c3	.	.	rs45815417
chr18	30265647	G	A	homo	intergenic	4930578E11Rik;Pik3c3	.	.	rs48636587
chr18	30265668	G	A	homo	intergenic	4930578E11Rik;Pik3c3	.	.	rs47240746
chr18	30265712	T	C	homo	intergenic	4930578E11Rik;Pik3c3	.	.	rs51184394
chr18	30265897	C	T	homo	intergenic	4930578E11Rik;Pik3c3	.	.	rs49414686
chr18	30266000	T	C	homo	intergenic	4930578E11Rik;Pik3c3	.	.	rs236451663
chr18	30266006	T	C	homo	intergenic	4930578E11Rik;Pik3c3	.	.	rs47742714
chr18	30266069	A	G	homo	intergenic	4930578E11Rik;Pik3c3	.	.	rs214485726
chr18	30266072	T	G	homo	intergenic	4930578E11Rik;Pik3c3	.	.	rs237301833
chr18	30266130	T	C	homo	intergenic	4930578E11Rik;Pik3c3	.	.	rs52056124
chr18	30266178	A	C	homo	intergenic	4930578E11Rik;Pik3c3	.	.	rs49765901
chr18	30266195	T	C	homo	intergenic	4930578E11Rik;Pik3c3	.	.	rs51207811
chr18	30266263	C	T	homo	intergenic	4930578E11Rik;Pik3c3	.	.	rs254928386
chr18	30266265	A	T	homo	intergenic	4930578E11Rik;Pik3c3	.	.	rs47539258
chr18	30266286	T	C	homo	intergenic	4930578E11Rik;Pik3c3	.	.	.
chr18	30266861	T	C	het	intergenic	4930578E11Rik;Pik3c3	.	.	rs108602063
chr18	30266869	T	C	het	intergenic	4930578E11Rik;Pik3c3	.	.	rs108080087
chr18	30266894	G	A	het	intergenic	4930578E11Rik;Pik3c3	.	.	rs49910338
chr18	30266902	A	C	het	intergenic	4930578E11Rik;Pik3c3	.	.	.
chr18	30266957	A	G	homo	intergenic	4930578E11Rik;Pik3c3	.	.	rs107988763
chr18	30266978	G	A	homo	intergenic	4930578E11Rik;Pik3c3	.	.	rs108187109
chr18	30267789	A	G	homo	intergenic	4930578E11Rik;Pik3c3	.	.	rs49655996
chr18	30267988	C	G	homo	intergenic	4930578E11Rik;Pik3c3	.	.	rs50825565
chr18	30267995	G	A	homo	intergenic	4930578E11Rik;Pik3c3	.	.	.
chr18	30268132	C	T	homo	intergenic	4930578E11Rik;Pik3c3	.	.	.
chr18	30268331	T	C	homo	intergenic	4930578E11Rik;Pik3c3	.	.	.
chr18	30268332	T	C	homo	intergenic	4930578E11Rik;Pik3c3	.	.	.
chr18	30268369	A	G	homo	intergenic	4930578E11Rik;Pik3c3	.	.	.
chr18	30268456	T	C	homo	intergenic	4930578E11Rik;Pik3c3	.	.	rs221360285
chr18	30268586	G	A	homo	intergenic	4930578E11Rik;Pik3c3	.	.	.
chr18	30268702	G	A	homo	intergenic	4930578E11Rik;Pik3c3	.	.	.
chr18	30268771	A	G	homo	intergenic	4930578E11Rik;Pik3c3	.	.	rs47544469
chr18	30269178	G	A	het	intergenic	4930578E11Rik;Pik3c3	.	.	rs48809816
chr18	30269293	G	A	het	intergenic	4930578E11Rik;Pik3c3	.	.	.
chr18	30269362	C	A	het	intergenic	4930578E11Rik;Pik3c3	.	.	rs50891365
chr18	30269430	A	G	homo	intergenic	4930578E11Rik;Pik3c3	.	.	rs49418428
chr18	30269544	G	A	homo	intergenic	4930578E11Rik;Pik3c3	.	.	rs47561993
chr18	30269653	A	G	homo	intergenic	4930578E11Rik;Pik3c3	.	.	rs227314081
chr18	30269654	A	G	homo	intergenic	4930578E11Rik;Pik3c3	.	.	rs587018485
chr18	30270458	G	A	het	intergenic	4930578E11Rik;Pik3c3	.	.	.
chr18	30270460	G	A	homo	intergenic	4930578E11Rik;Pik3c3	.	.	rs50857637
chr18	30270501	T	C	het	intergenic	4930578E11Rik;Pik3c3	.	.	.
chr18	30270508	C	T	het	intergenic	4930578E11Rik;Pik3c3	.	.	rs46027463
chr18	30270510	T	C	het	intergenic	4930578E11Rik;Pik3c3	.	.	.
chr18	30270516	G	A	het	intergenic	4930578E11Rik;Pik3c3	.	.	.
chr18	30270519	T	C	het	intergenic	4930578E11Rik;Pik3c3	.	.	.
chr18	30270522	G	A	het	intergenic	4930578E11Rik;Pik3c3	.	.	.
chr18	30270543	G	T	het	intergenic	4930578E11Rik;Pik3c3	.	.	rs578843492
chr18	30270591	G	A	het	intergenic	4930578E11Rik;Pik3c3	.	.	rs50689775
chr18	30270597	A	G	het	intergenic	4930578E11Rik;Pik3c3	.	.	rs47804393
chr18	30270598	A	G	het	intergenic	4930578E11Rik;Pik3c3	.	.	rs46073404
chr18	30270601	G	A	het	intergenic	4930578E11Rik;Pik3c3	.	.	rs584419003
chr18	30270620	G	A	het	intergenic	4930578E11Rik;Pik3c3	.	.	rs581798110
chr18	30270633	A	G	het	intergenic	4930578E11Rik;Pik3c3	.	.	rs49316828
chr18	30270774	A	G	homo	intergenic	4930578E11Rik;Pik3c3	.	.	rs108630417
chr18	30270874	A	G	homo	intergenic	4930578E11Rik;Pik3c3	.	.	rs387745942
chr18	30270975	C	T	het	intergenic	4930578E11Rik;Pik3c3	.	.	rs107688396
chr18	30271013	G	A	het	intergenic	4930578E11Rik;Pik3c3	.	.	.
chr18	30271023	A	G	het	intergenic	4930578E11Rik;Pik3c3	.	.	.
chr18	30271026	T	C	het	intergenic	4930578E11Rik;Pik3c3	.	.	.
chr18	30271123	A	G	homo	intergenic	4930578E11Rik;Pik3c3	.	.	rs586247806
chr18	30271134	A	G	homo	intergenic	4930578E11Rik;Pik3c3	.	.	rs579038406
chr18	30271138	G	A	het	intergenic	4930578E11Rik;Pik3c3	.	.	.
chr18	30271418	A	G	homo	intergenic	4930578E11Rik;Pik3c3	.	.	rs582461563
chr18	30271453	A	G	homo	intergenic	4930578E11Rik;Pik3c3	.	.	rs579775231
chr18	30271519	C	A	homo	intergenic	4930578E11Rik;Pik3c3	.	.	rs51520937
chr18	30272263	T	C	homo	upstream	Pik3c3	.	.	rs49743908
chr18	30272290	T	G	homo	upstream	Pik3c3	.	.	rs233898851
chr18	30272292	T	G	homo	upstream	Pik3c3	.	.	rs250090156
chr18	30272294	T	G	homo	upstream	Pik3c3	.	.	rs221658000
chr18	30272352	A	T	homo	upstream	Pik3c3	.	.	rs48930120
chr18	30272409	A	G	homo	upstream	Pik3c3	.	.	rs51932776
chr18	30272450	A	T	homo	upstream	Pik3c3	.	.	rs261163957
chr18	30272647	A	T	homo	upstream	Pik3c3	.	.	rs386935069
chr18	30272826	G	A	homo	upstream	Pik3c3	.	.	rs228367715
chr18	30273266	G	A	homo	intronic	Pik3c3	.	.	rs257456824
chr18	30273268	T	A	homo	intronic	Pik3c3	.	.	rs230857167
chr18	30273269	T	A	homo	intronic	Pik3c3	.	.	rs244040796
chr18	30273487	A	G	homo	intronic	Pik3c3	.	.	rs49790776
chr18	30273780	C	T	homo	intronic	Pik3c3	.	.	rs49528752
chr18	30273970	C	G	homo	intronic	Pik3c3	.	.	rs234547457
chr18	30275474	C	G	homo	intronic	Pik3c3	.	.	rs254609274
chr18	30275942	A	G	homo	intronic	Pik3c3	.	.	rs254375128
chr18	30276693	C	A	homo	intronic	Pik3c3	.	.	rs30208555
chr18	30277147	C	T	homo	intronic	Pik3c3	.	.	rs3670200
chr18	30277759	A	G	homo	intronic	Pik3c3	.	.	rs47070700
chr18	30279357	C	T	homo	intronic	Pik3c3	.	.	rs219652287
chr18	30279376	C	T	homo	intronic	Pik3c3	.	.	rs241831596
chr18	30280068	G	T	homo	intronic	Pik3c3	.	.	rs239039913
chr18	30280078	C	T	homo	intronic	Pik3c3	.	.	rs29677427
chr18	30280414	C	T	homo	intronic	Pik3c3	.	.	rs46563009
chr18	30280517	A	G	homo	intronic	Pik3c3	.	.	rs47805179
chr18	30280582	T	C	homo	intronic	Pik3c3	.	.	rs46772168
chr18	30280604	G	A	homo	intronic	Pik3c3	.	.	rs51766748
chr18	30280729	C	T	homo	intronic	Pik3c3	.	.	rs49371701
chr18	30280731	C	T	homo	intronic	Pik3c3	.	.	rs51331094
chr18	30280769	G	C	homo	intronic	Pik3c3	.	.	rs47876735
chr18	30280777	G	A	homo	intronic	Pik3c3	.	.	rs49451703
chr18	30280783	A	G	homo	intronic	Pik3c3	.	.	rs46068056
chr18	30280788	G	A	homo	intronic	Pik3c3	.	.	rs249978256
chr18	30280789	A	C	homo	intronic	Pik3c3	.	.	rs51741190
chr18	30280884	C	T	homo	intronic	Pik3c3	.	.	rs46860498
chr18	30280950	A	G	homo	intronic	Pik3c3	.	.	rs52513265
chr18	30280992	T	A	homo	intronic	Pik3c3	.	.	rs52283151
chr18	30281054	T	C	homo	intronic	Pik3c3	.	.	rs238138168
chr18	30281060	A	T	homo	intronic	Pik3c3	.	.	rs263528064
chr18	30281067	C	T	homo	intronic	Pik3c3	.	.	rs581565896
chr18	30281069	C	T	homo	intronic	Pik3c3	.	.	rs222923206
chr18	30281073	T	C	homo	intronic	Pik3c3	.	.	rs247350772
chr18	30281076	C	T	homo	intronic	Pik3c3	.	.	rs250137670
chr18	30281169	A	G	homo	intronic	Pik3c3	.	.	rs217681312
chr18	30281175	C	T	homo	intronic	Pik3c3	.	.	rs216160728
chr18	30281195	C	A	homo	intronic	Pik3c3	.	.	rs258739909
chr18	30281272	C	T	homo	intronic	Pik3c3	.	.	rs234765136
chr18	30281300	T	C	homo	intronic	Pik3c3	.	.	rs245032802
chr18	30281323	C	A	homo	intronic	Pik3c3	.	.	rs265694124
chr18	30281348	T	C	homo	intronic	Pik3c3	.	.	rs229892838
chr18	30281369	G	A	homo	intronic	Pik3c3	.	.	rs245720429
chr18	30281391	T	G	homo	intronic	Pik3c3	.	.	rs212100795
chr18	30281397	T	A	homo	intronic	Pik3c3	.	.	rs225070364
chr18	30281404	C	G	homo	intronic	Pik3c3	.	.	rs585907583
chr18	30281533	C	T	homo	intronic	Pik3c3	.	.	rs236339559
chr18	30281554	T	G	homo	intronic	Pik3c3	.	.	rs226433654
chr18	30281561	C	T	homo	intronic	Pik3c3	.	.	rs247579898
chr18	30281586	G	A	homo	intronic	Pik3c3	.	.	rs263484309
chr18	30281595	G	T	homo	intronic	Pik3c3	.	.	rs221966621
chr18	30281714	A	T	homo	intronic	Pik3c3	.	.	rs235835454
chr18	30281746	T	C	homo	intronic	Pik3c3	.	.	rs248084251
chr18	30281803	A	G	homo	intronic	Pik3c3	.	.	rs214107711
chr18	30281807	G	A	homo	intronic	Pik3c3	.	.	rs232388351
chr18	30281818	T	G	homo	intronic	Pik3c3	.	.	rs242609429
chr18	30281841	T	A	homo	intronic	Pik3c3	.	.	rs213237171
chr18	30281842	C	T	homo	intronic	Pik3c3	.	.	rs234797048
chr18	30281870	A	G	homo	intronic	Pik3c3	.	.	rs259933026
chr18	30281876	T	C	homo	intronic	Pik3c3	.	.	rs226783020
chr18	30281883	G	T	homo	intronic	Pik3c3	.	.	rs237608794
chr18	30281890	A	T	homo	intronic	Pik3c3	.	.	rs263232369
chr18	30281892	A	G	homo	intronic	Pik3c3	.	.	rs222410928
chr18	30282035	C	T	homo	exonic	Pik3c3	synonymous_SNV	Pik3c3:NM_181414:exon4:c.C480T:p.P160P	rs49065552
chr18	30282127	A	C	homo	intronic	Pik3c3	.	.	rs212397362
chr18	30282135	G	T	homo	intronic	Pik3c3	.	.	rs236790363
chr18	30282281	C	T	homo	intronic	Pik3c3	.	.	rs256754791
chr18	30282699	C	T	homo	intronic	Pik3c3	.	.	rs218754239
chr18	30283004	C	G	homo	intronic	Pik3c3	.	.	rs222806171
chr18	30283385	T	C	homo	intronic	Pik3c3	.	.	rs52050757
chr18	30283432	G	A	homo	intronic	Pik3c3	.	.	rs263331128
chr18	30285088	C	T	homo	intronic	Pik3c3	.	.	rs29718436
chr18	30285772	G	C	homo	intronic	Pik3c3	.	.	rs46881093
chr18	30286092	A	T	homo	intronic	Pik3c3	.	.	rs30022144
chr18	30286887	A	C	homo	intronic	Pik3c3	.	.	rs387782594
chr18	30288665	G	A	homo	intronic	Pik3c3	.	.	rs30061562
chr18	30289061	T	C	homo	intronic	Pik3c3	.	.	rs48881895
chr18	30292112	C	A	homo	intronic	Pik3c3	.	.	rs237456045
chr18	30292119	T	G	homo	intronic	Pik3c3	.	.	rs48965423
chr18	30292959	A	G	homo	intronic	Pik3c3	.	.	rs255809800
chr18	30292974	A	G	homo	intronic	Pik3c3	.	.	rs211752734
chr18	30293215	C	T	homo	intronic	Pik3c3	.	.	rs581467041
chr18	30293217	T	C	homo	intronic	Pik3c3	.	.	rs583424122
chr18	30293266	T	C	homo	intronic	Pik3c3	.	.	rs48077116
chr18	30293292	G	A	homo	intronic	Pik3c3	.	.	rs49813161
chr18	30293336	G	A	homo	intronic	Pik3c3	.	.	rs221692651
chr18	30293338	G	A	homo	intronic	Pik3c3	.	.	rs250300656
chr18	30293479	A	T	homo	intronic	Pik3c3	.	.	rs46710666
chr18	30293531	C	A	homo	intronic	Pik3c3	.	.	rs46983463
chr18	30293754	G	A	homo	intronic	Pik3c3	.	.	rs47617035
chr18	30293820	T	C	homo	intronic	Pik3c3	.	.	rs50982400
chr18	30293846	A	G	homo	intronic	Pik3c3	.	.	rs50759947
chr18	30293902	G	C	homo	intronic	Pik3c3	.	.	rs49683901
chr18	30294000	C	T	homo	intronic	Pik3c3	.	.	rs51401405
chr18	30294115	T	C	homo	intronic	Pik3c3	.	.	rs223020679
chr18	30294436	T	G	homo	splicing	Pik3c3	.	.	rs213117835
chr18	30294445	C	G	homo	intronic	Pik3c3	.	.	rs228335672
chr18	30294452	T	C	homo	intronic	Pik3c3	.	.	rs247437084
chr18	30294463	C	T	homo	intronic	Pik3c3	.	.	rs583052837
chr18	30294957	G	A	homo	intronic	Pik3c3	.	.	rs250736373
chr18	30295038	G	C	homo	intronic	Pik3c3	.	.	rs254414717
chr18	30295111	A	G	homo	intronic	Pik3c3	.	.	rs45985124
chr18	30295599	C	T	homo	intronic	Pik3c3	.	.	rs250010254
chr18	30295608	G	A	homo	intronic	Pik3c3	.	.	rs50959879
chr18	30295650	C	T	homo	intronic	Pik3c3	.	.	rs48650894
chr18	30295758	C	T	homo	intronic	Pik3c3	.	.	rs51980573
chr18	30295861	A	G	homo	intronic	Pik3c3	.	.	rs48864725
chr18	30295893	T	C	homo	intronic	Pik3c3	.	.	rs46800534
chr18	30295942	G	A	homo	intronic	Pik3c3	.	.	rs52013540
chr18	30295948	G	A	homo	intronic	Pik3c3	.	.	rs47483695
chr18	30295964	C	T	homo	intronic	Pik3c3	.	.	rs212715557
chr18	30296017	T	C	homo	intronic	Pik3c3	.	.	rs50475976
chr18	30296290	G	A	homo	intronic	Pik3c3	.	.	rs238055619
chr18	30296295	C	A	homo	intronic	Pik3c3	.	.	rs260675578
chr18	30296305	T	C	homo	intronic	Pik3c3	.	.	rs229276675
chr18	30296562	T	C	homo	intronic	Pik3c3	.	.	rs48007315
chr18	30296571	T	G	homo	intronic	Pik3c3	.	.	rs49546470
chr18	30296772	G	T	homo	intronic	Pik3c3	.	.	rs254362396
chr18	30296857	T	A	homo	intronic	Pik3c3	.	.	rs240588806
chr18	30296912	C	G	homo	intronic	Pik3c3	.	.	rs246983961
chr18	30296920	C	G	homo	intronic	Pik3c3	.	.	rs260245200
chr18	30296930	C	A	homo	intronic	Pik3c3	.	.	rs256786594
chr18	30297103	T	C	homo	intronic	Pik3c3	.	.	rs237747474
chr18	30297111	C	A	homo	intronic	Pik3c3	.	.	rs582080037
chr18	30297521	T	C	homo	intronic	Pik3c3	.	.	rs246993322
chr18	30297859	G	T	homo	intronic	Pik3c3	.	.	rs211837261
chr18	30297868	G	A	homo	intronic	Pik3c3	.	.	rs230395563
chr18	30297895	G	A	homo	intronic	Pik3c3	.	.	rs247838418
chr18	30297997	T	C	homo	intronic	Pik3c3	.	.	rs52335292
chr18	30298196	A	G	homo	intronic	Pik3c3	.	.	rs45839112
chr18	30298216	T	G	homo	intronic	Pik3c3	.	.	rs218781412
chr18	30298299	C	T	homo	intronic	Pik3c3	.	.	rs241011874
chr18	30298300	T	C	homo	intronic	Pik3c3	.	.	rs253410421
chr18	30298326	G	A	homo	intronic	Pik3c3	.	.	rs387161890
chr18	30298365	A	G	homo	intronic	Pik3c3	.	.	rs45926576
chr18	30298463	A	G	homo	intronic	Pik3c3	.	.	rs262559638
chr18	30298611	G	A	homo	exonic	Pik3c3	synonymous_SNV	Pik3c3:NM_181414:exon10:c.G1023A:p.L341L	rs243681822
chr18	30298827	C	T	homo	intronic	Pik3c3	.	.	rs213725468
chr18	30298950	T	C	homo	intronic	Pik3c3	.	.	rs386993857
chr18	30298957	C	T	homo	intronic	Pik3c3	.	.	rs580918651
chr18	30298967	A	C	homo	intronic	Pik3c3	.	.	rs584272184
chr18	30298971	A	C	homo	intronic	Pik3c3	.	.	rs248202682
chr18	30299007	C	T	homo	intronic	Pik3c3	.	.	rs212987597
chr18	30299056	G	A	homo	intronic	Pik3c3	.	.	rs253332924
chr18	30299061	A	G	homo	intronic	Pik3c3	.	.	rs246731334
chr18	30299078	C	T	homo	intronic	Pik3c3	.	.	rs262160148
chr18	30299151	G	A	homo	intronic	Pik3c3	.	.	rs255696766
chr18	30299163	T	C	homo	intronic	Pik3c3	.	.	rs241737081
chr18	30299179	T	C	homo	intronic	Pik3c3	.	.	rs261085310
chr18	30299299	A	G	homo	intronic	Pik3c3	.	.	rs48796303
chr18	30299442	A	G	homo	intronic	Pik3c3	.	.	rs49064379
chr18	30299447	G	A	homo	intronic	Pik3c3	.	.	rs46864588
chr18	30299498	C	T	homo	intronic	Pik3c3	.	.	rs223483089
chr18	30299501	C	T	homo	intronic	Pik3c3	.	.	rs230153861
chr18	30299502	A	G	homo	intronic	Pik3c3	.	.	rs51916550
chr18	30299530	T	A	homo	intronic	Pik3c3	.	.	rs6407064
chr18	30299532	G	A	homo	intronic	Pik3c3	.	.	rs266051295
chr18	30300037	T	G	homo	intronic	Pik3c3	.	.	rs223022248
chr18	30300094	C	T	homo	intronic	Pik3c3	.	.	rs223739205
chr18	30300282	C	T	homo	intronic	Pik3c3	.	.	rs228327372
chr18	30300441	T	A	homo	intronic	Pik3c3	.	.	rs263101684
chr18	30300444	C	A	homo	intronic	Pik3c3	.	.	rs217418349
chr18	30300489	G	A	homo	intronic	Pik3c3	.	.	rs219838215
chr18	30301118	C	T	homo	intronic	Pik3c3	.	.	rs214106442
chr18	30301126	C	T	homo	intronic	Pik3c3	.	.	rs229675850
chr18	30301205	G	A	homo	intronic	Pik3c3	.	.	rs248678496
chr18	30301338	T	C	homo	intronic	Pik3c3	.	.	rs225117907
chr18	30301410	C	T	homo	intronic	Pik3c3	.	.	rs45964068
chr18	30301490	G	C	homo	intronic	Pik3c3	.	.	rs49457834
chr18	30301608	G	T	homo	intronic	Pik3c3	.	.	rs51450126
chr18	30301687	A	T	homo	intronic	Pik3c3	.	.	rs240088868
chr18	30301821	C	T	homo	intronic	Pik3c3	.	.	rs218174376
chr18	30301898	C	A	homo	intronic	Pik3c3	.	.	rs50787279
chr18	30302080	A	G	homo	intronic	Pik3c3	.	.	rs47273782
chr18	30302156	G	A	homo	intronic	Pik3c3	.	.	rs48794931
chr18	30302202	T	C	homo	intronic	Pik3c3	.	.	rs47772883
chr18	30302259	G	T	homo	intronic	Pik3c3	.	.	rs254462115
chr18	30302260	T	G	homo	intronic	Pik3c3	.	.	rs226766802
chr18	30302431	A	C	homo	intronic	Pik3c3	.	.	rs50551195
chr18	30302503	G	A	homo	intronic	Pik3c3	.	.	rs266251151
chr18	30302562	A	G	homo	intronic	Pik3c3	.	.	rs48775031
chr18	30302622	T	C	homo	intronic	Pik3c3	.	.	rs225548515
chr18	30302626	T	C	homo	intronic	Pik3c3	.	.	rs245584203
chr18	30302646	G	T	homo	intronic	Pik3c3	.	.	rs230512010
chr18	30302656	G	A	homo	intronic	Pik3c3	.	.	rs260222068
chr18	30302670	T	C	homo	intronic	Pik3c3	.	.	rs219099560
chr18	30302674	A	G	homo	intronic	Pik3c3	.	.	rs237952461
chr18	30302734	C	T	homo	intronic	Pik3c3	.	.	rs238570345
chr18	30302736	C	A	homo	intronic	Pik3c3	.	.	rs248397085
chr18	30302737	C	T	homo	intronic	Pik3c3	.	.	rs218891684
chr18	30302820	G	A	homo	intronic	Pik3c3	.	.	rs264604298
chr18	30302829	T	G	homo	intronic	Pik3c3	.	.	rs48508234
chr18	30302846	G	A	homo	intronic	Pik3c3	.	.	rs244709229
chr18	30302863	T	C	homo	intronic	Pik3c3	.	.	rs47561984
chr18	30302897	T	C	homo	intronic	Pik3c3	.	.	rs245509490
chr18	30302979	C	T	homo	exonic	Pik3c3	synonymous_SNV	Pik3c3:NM_181414:exon11:c.C1230T:p.D410D	rs211877652
chr18	30303003	C	G	homo	exonic	Pik3c3	synonymous_SNV	Pik3c3:NM_181414:exon11:c.C1254G:p.T418T	rs224851186
chr18	30303009	A	G	homo	exonic	Pik3c3	synonymous_SNV	Pik3c3:NM_181414:exon11:c.A1260G:p.K420K	rs259165032
chr18	30303042	A	C	homo	exonic	Pik3c3	synonymous_SNV	Pik3c3:NM_181414:exon11:c.A1293C:p.S431S	rs49187082
chr18	30303155	T	C	homo	intronic	Pik3c3	.	.	rs49918625
chr18	30303225	T	C	homo	intronic	Pik3c3	.	.	rs232223904
chr18	30303246	T	C	homo	intronic	Pik3c3	.	.	rs218862449
chr18	30303261	A	T	homo	intronic	Pik3c3	.	.	rs247734305
chr18	30303290	C	T	homo	intronic	Pik3c3	.	.	rs45777898
chr18	30303354	A	G	homo	intronic	Pik3c3	.	.	rs29680599
chr18	30303546	G	C	homo	intronic	Pik3c3	.	.	rs45870493
chr18	30303584	C	T	homo	exonic	Pik3c3	synonymous_SNV	Pik3c3:NM_181414:exon12:c.C1344T:p.N448N	rs242391806
chr18	30303853	C	T	homo	intronic	Pik3c3	.	.	rs242353378
chr18	30304111	T	C	homo	intronic	Pik3c3	.	.	rs241440823
chr18	30304412	G	T	homo	intronic	Pik3c3	.	.	rs249258210
chr18	30304700	A	G	homo	intronic	Pik3c3	.	.	rs47502381
chr18	30305197	C	T	homo	intronic	Pik3c3	.	.	rs239817420
chr18	30305216	A	C	homo	intronic	Pik3c3	.	.	rs264853524
chr18	30305596	T	C	homo	intronic	Pik3c3	.	.	rs46393917
chr18	30305680	T	C	homo	intronic	Pik3c3	.	.	rs51684286
chr18	30305695	C	T	homo	intronic	Pik3c3	.	.	rs239014457
chr18	30305716	C	T	homo	intronic	Pik3c3	.	.	rs258502621
chr18	30305725	T	C	homo	intronic	Pik3c3	.	.	rs254487901
chr18	30305744	A	G	homo	intronic	Pik3c3	.	.	rs235626255
chr18	30305753	G	C	homo	intronic	Pik3c3	.	.	rs217627572
chr18	30305782	T	C	homo	intronic	Pik3c3	.	.	rs243516807
chr18	30305797	G	A	homo	intronic	Pik3c3	.	.	rs214145935
chr18	30305802	C	A	homo	intronic	Pik3c3	.	.	rs229766548
chr18	30305817	G	A	homo	intronic	Pik3c3	.	.	rs261428291
chr18	30305901	T	C	homo	intronic	Pik3c3	.	.	rs45698345
chr18	30306171	A	G	homo	intronic	Pik3c3	.	.	rs265979710
chr18	30306188	A	G	homo	intronic	Pik3c3	.	.	rs234121703
chr18	30306429	A	C	homo	intronic	Pik3c3	.	.	rs29577908
chr18	30306472	T	C	homo	intronic	Pik3c3	.	.	rs49615137
chr18	30306512	T	C	homo	intronic	Pik3c3	.	.	rs243487520
chr18	30306520	T	C	homo	intronic	Pik3c3	.	.	rs214112961
chr18	30306521	T	C	homo	intronic	Pik3c3	.	.	rs235907214
chr18	30306525	C	A	homo	intronic	Pik3c3	.	.	rs217877699
chr18	30306529	G	A	homo	intronic	Pik3c3	.	.	rs240183887
chr18	30306589	C	T	homo	intronic	Pik3c3	.	.	rs46943573
chr18	30306638	T	A	homo	intronic	Pik3c3	.	.	rs252058286
chr18	30306656	T	G	homo	intronic	Pik3c3	.	.	rs49088546
chr18	30306672	C	A	homo	intronic	Pik3c3	.	.	rs49710008
chr18	30306756	A	G	homo	intronic	Pik3c3	.	.	rs260405080
chr18	30306779	C	T	homo	intronic	Pik3c3	.	.	rs47209209
chr18	30306801	A	T	homo	intronic	Pik3c3	.	.	rs225678218
chr18	30306802	C	T	homo	intronic	Pik3c3	.	.	rs238741990
chr18	30306807	T	G	homo	intronic	Pik3c3	.	.	rs49409056
chr18	30306992	A	G	homo	intronic	Pik3c3	.	.	rs48462457
chr18	30307362	A	T	homo	intronic	Pik3c3	.	.	rs49876779
chr18	30307669	G	C	homo	intronic	Pik3c3	.	.	rs211987287
chr18	30307678	C	T	homo	intronic	Pik3c3	.	.	rs47011885
chr18	30307796	C	A	homo	intronic	Pik3c3	.	.	rs29727236
chr18	30307822	T	C	homo	intronic	Pik3c3	.	.	rs45883838
chr18	30307995	G	A	homo	intronic	Pik3c3	.	.	rs45894119
chr18	30308034	C	T	homo	intronic	Pik3c3	.	.	rs46982000
chr18	30308163	T	C	homo	intronic	Pik3c3	.	.	rs246058186
chr18	30308358	A	G	homo	intronic	Pik3c3	.	.	rs46015991
chr18	30308594	G	A	homo	intronic	Pik3c3	.	.	rs48762472
chr18	30308973	C	T	homo	intronic	Pik3c3	.	.	rs46705006
chr18	30309032	G	C	homo	intronic	Pik3c3	.	.	rs47635187
chr18	30309358	T	A	homo	intronic	Pik3c3	.	.	rs239946360
chr18	30309569	T	G	homo	intronic	Pik3c3	.	.	rs50308029
chr18	30309679	C	T	homo	intronic	Pik3c3	.	.	rs48288512
chr18	30310068	T	C	homo	intronic	Pik3c3	.	.	rs242886605
chr18	30310263	G	A	homo	intronic	Pik3c3	.	.	rs258617872
chr18	30311304	C	T	homo	exonic	Pik3c3	synonymous_SNV	Pik3c3:NM_181414:exon14:c.C1569T:p.R523R	rs46364174
chr18	30311379	T	C	homo	intronic	Pik3c3	.	.	rs46679230
chr18	30311721	T	C	homo	intronic	Pik3c3	.	.	rs29964964
chr18	30311820	G	A	homo	intronic	Pik3c3	.	.	rs29552055
chr18	30312180	A	G	homo	intronic	Pik3c3	.	.	rs51788081
chr18	30312327	T	G	homo	intronic	Pik3c3	.	.	rs52561863
chr18	30312435	A	C	homo	intronic	Pik3c3	.	.	rs45972051
chr18	30312984	A	G	homo	intronic	Pik3c3	.	.	rs51606558
chr18	30313014	C	A	homo	intronic	Pik3c3	.	.	rs48515580
chr18	30313120	G	A	homo	intronic	Pik3c3	.	.	rs50562226
chr18	30313214	C	T	homo	intronic	Pik3c3	.	.	rs29542585
chr18	30313385	C	T	homo	intronic	Pik3c3	.	.	rs29966471
chr18	30313459	A	G	homo	intronic	Pik3c3	.	.	rs29619095
chr18	30313607	G	A	homo	intronic	Pik3c3	.	.	rs29618258
chr18	30313737	G	A	homo	intronic	Pik3c3	.	.	rs29862838
chr18	30313745	C	A	homo	intronic	Pik3c3	.	.	rs45949043
chr18	30314389	C	T	homo	intronic	Pik3c3	.	.	rs45658163
chr18	30315291	G	C	homo	intronic	Pik3c3	.	.	rs48802552
chr18	30316789	G	A	homo	intronic	Pik3c3	.	.	rs230859192
chr18	30316998	G	A	homo	intronic	Pik3c3	.	.	rs49241296
chr18	30318236	C	T	homo	intronic	Pik3c3	.	.	rs265131154
chr18	30318237	C	T	homo	intronic	Pik3c3	.	.	rs231126513
chr18	30318443	G	A	homo	intronic	Pik3c3	.	.	rs240798903
chr18	30318547	T	G	homo	intronic	Pik3c3	.	.	rs255622584
chr18	30319392	G	T	homo	intronic	Pik3c3	.	.	rs49339952
chr18	30320013	T	G	homo	intronic	Pik3c3	.	.	rs49158204
chr18	30321193	C	A	homo	intronic	Pik3c3	.	.	rs29775588
chr18	30322094	G	C	homo	intronic	Pik3c3	.	.	rs30054412
chr18	30322130	G	A	homo	intronic	Pik3c3	.	.	rs30067006
chr18	30322154	A	G	homo	intronic	Pik3c3	.	.	rs30113605
chr18	30322321	T	C	homo	intronic	Pik3c3	.	.	rs29675902
chr18	30322553	T	C	homo	intronic	Pik3c3	.	.	rs240378231
chr18	30322615	T	G	homo	intronic	Pik3c3	.	.	rs50086953
chr18	30322749	A	G	homo	intronic	Pik3c3	.	.	rs51393502
chr18	30323140	C	T	homo	intronic	Pik3c3	.	.	rs219306002
chr18	30323255	T	C	homo	intronic	Pik3c3	.	.	rs229933794
chr18	30323272	A	G	homo	intronic	Pik3c3	.	.	rs243832697
chr18	30323276	C	T	homo	intronic	Pik3c3	.	.	rs6243005
chr18	30323320	C	A	homo	intronic	Pik3c3	.	.	rs258863645
chr18	30323324	G	A	homo	intronic	Pik3c3	.	.	rs218763551
chr18	30323339	A	G	homo	intronic	Pik3c3	.	.	rs46513989
chr18	30323409	G	A	homo	intronic	Pik3c3	.	.	rs245546268
chr18	30323495	G	A	homo	intronic	Pik3c3	.	.	rs264243338
chr18	30323504	T	C	homo	intronic	Pik3c3	.	.	rs224295536
chr18	30323507	A	G	homo	intronic	Pik3c3	.	.	rs241388132
chr18	30323510	A	G	homo	intronic	Pik3c3	.	.	rs220535969
chr18	30323833	T	C	homo	intronic	Pik3c3	.	.	rs30244409
chr18	30325450	T	A	homo	intronic	Pik3c3	.	.	rs227609426
chr18	30325849	A	G	homo	intronic	Pik3c3	.	.	rs51999721
chr18	30326585	G	A	homo	intronic	Pik3c3	.	.	rs219075087
chr18	30326699	G	C	homo	intronic	Pik3c3	.	.	rs225455369
chr18	30326960	G	A	homo	intronic	Pik3c3	.	.	rs251791827
chr18	30327649	A	G	homo	intronic	Pik3c3	.	.	rs227700303
chr18	30328805	G	C	homo	intronic	Pik3c3	.	.	rs232779958
chr18	30329178	G	C	homo	intronic	Pik3c3	.	.	rs46930765
chr18	30329222	G	C	homo	intronic	Pik3c3	.	.	rs213545809
chr18	30329249	T	C	homo	intronic	Pik3c3	.	.	rs50257853
chr18	30330393	G	A	homo	intronic	Pik3c3	.	.	rs265005620
chr18	30333186	G	T	homo	exonic	Pik3c3	synonymous_SNV	Pik3c3:NM_181414:exon22:c.G2289T:p.G763G	rs229219028
chr18	30333964	T	C	homo	intronic	Pik3c3	.	.	rs48680761
chr18	30334085	A	G	homo	intronic	Pik3c3	.	.	rs242592000
chr18	30334142	G	C	homo	intronic	Pik3c3	.	.	rs217243055
chr18	30334166	C	T	homo	intronic	Pik3c3	.	.	.
chr18	30334246	G	C	homo	intronic	Pik3c3	.	.	rs46007259
chr18	30334639	C	T	homo	intronic	Pik3c3	.	.	rs51685288
chr18	30334680	C	T	homo	intronic	Pik3c3	.	.	rs258203292
chr18	30334720	G	C	homo	intronic	Pik3c3	.	.	rs50415912
chr18	30334727	T	C	homo	intronic	Pik3c3	.	.	rs48469692
chr18	30334937	T	C	homo	intronic	Pik3c3	.	.	rs253564229
chr18	30335014	G	T	homo	intronic	Pik3c3	.	.	rs49049904
chr18	30335082	C	T	homo	intronic	Pik3c3	.	.	rs248962122
chr18	30335235	A	G	homo	intronic	Pik3c3	.	.	rs249324446
chr18	30335274	A	G	homo	intronic	Pik3c3	.	.	rs240544131
chr18	30335358	A	T	homo	intronic	Pik3c3	.	.	rs231073709
chr18	30335390	A	T	homo	intronic	Pik3c3	.	.	rs256785966
chr18	30335453	A	G	homo	intronic	Pik3c3	.	.	rs215269346
chr18	30335921	C	T	homo	intronic	Pik3c3	.	.	rs251608242
chr18	30335944	T	C	homo	intronic	Pik3c3	.	.	rs240624527
chr18	30335953	G	A	homo	intronic	Pik3c3	.	.	rs228307826
chr18	30336059	T	C	homo	intronic	Pik3c3	.	.	rs257713995
chr18	30336229	G	A	homo	intronic	Pik3c3	.	.	rs262822068
chr18	30336285	G	T	homo	intronic	Pik3c3	.	.	rs243236368
chr18	30336586	G	C	homo	intronic	Pik3c3	.	.	rs46505011
chr18	30336623	G	A	homo	intronic	Pik3c3	.	.	rs47836231
chr18	30336811	G	A	homo	intronic	Pik3c3	.	.	rs257566876
chr18	30336816	C	A	homo	intronic	Pik3c3	.	.	rs29769640
chr18	30337020	A	G	homo	intronic	Pik3c3	.	.	rs236173770
chr18	30337203	T	G	homo	intronic	Pik3c3	.	.	rs48911407
chr18	30337278	T	G	homo	intronic	Pik3c3	.	.	rs214190762
chr18	30337299	T	A	homo	intronic	Pik3c3	.	.	rs48140552
chr18	30337400	C	T	homo	intronic	Pik3c3	.	.	rs230394626
chr18	30337447	C	T	homo	intronic	Pik3c3	.	.	rs243946717
chr18	30337470	G	A	homo	intronic	Pik3c3	.	.	rs216395346
chr18	30337548	T	G	homo	intronic	Pik3c3	.	.	rs51499122
chr18	30337607	A	G	homo	intronic	Pik3c3	.	.	rs29626570
chr18	30337765	G	A	homo	intronic	Pik3c3	.	.	rs222772248
chr18	30337769	T	G	homo	intronic	Pik3c3	.	.	rs29556629
chr18	30338140	A	G	homo	intronic	Pik3c3	.	.	rs30274909
chr18	30338165	C	A	homo	intronic	Pik3c3	.	.	rs29566223
chr18	30338226	A	G	homo	intronic	Pik3c3	.	.	rs29820342
chr18	30338229	A	G	homo	intronic	Pik3c3	.	.	rs30067821
chr18	30338380	A	C	homo	intronic	Pik3c3	.	.	rs237986308
chr18	30338409	C	G	homo	intronic	Pik3c3	.	.	rs263764087
chr18	30338532	G	A	homo	intronic	Pik3c3	.	.	rs49621986
chr18	30338581	G	C	homo	intronic	Pik3c3	.	.	rs265633374
chr18	30338624	T	C	homo	intronic	Pik3c3	.	.	rs48090805
chr18	30338680	G	A	homo	intronic	Pik3c3	.	.	rs49544552
chr18	30338755	T	C	homo	intronic	Pik3c3	.	.	rs108387424
chr18	30338764	C	T	homo	intronic	Pik3c3	.	.	rs30108872
chr18	30338805	T	C	homo	intronic	Pik3c3	.	.	rs47440726
chr18	30338926	A	G	homo	intronic	Pik3c3	.	.	rs48389056
chr18	30339189	A	G	homo	intronic	Pik3c3	.	.	rs46817293
chr18	30339484	G	A	homo	intronic	Pik3c3	.	.	rs232983408
chr18	30339501	T	C	homo	intronic	Pik3c3	.	.	rs52466833
chr18	30339590	G	T	homo	intronic	Pik3c3	.	.	rs262234233
chr18	30339676	G	A	homo	intronic	Pik3c3	.	.	rs232027971
chr18	30339711	A	T	homo	intronic	Pik3c3	.	.	rs49867849
chr18	30339894	G	A	homo	intronic	Pik3c3	.	.	rs218422300
chr18	30339915	A	G	homo	intronic	Pik3c3	.	.	rs247124427
chr18	30339917	C	T	homo	intronic	Pik3c3	.	.	rs30018887
chr18	30340044	A	G	homo	intronic	Pik3c3	.	.	rs51325071
chr18	30340421	A	G	homo	intronic	Pik3c3	.	.	rs265766059
chr18	30341011	C	T	homo	intronic	Pik3c3	.	.	rs29817023
chr18	30341123	T	C	homo	intronic	Pik3c3	.	.	rs30060567
chr18	30341508	A	G	homo	intronic	Pik3c3	.	.	rs48701200
chr18	30341913	T	C	homo	intronic	Pik3c3	.	.	rs51615456
chr18	30342037	A	C	homo	intronic	Pik3c3	.	.	rs50640812
chr18	30342086	C	A	homo	intronic	Pik3c3	.	.	rs255886284
chr18	30342088	T	C	homo	intronic	Pik3c3	.	.	rs226552702
chr18	30342211	A	T	homo	intronic	Pik3c3	.	.	rs578726313
chr18	30342264	T	C	homo	intronic	Pik3c3	.	.	rs245734034
chr18	30342266	C	T	homo	intronic	Pik3c3	.	.	rs217835218
chr18	30342270	G	A	homo	intronic	Pik3c3	.	.	rs265788383
chr18	30342329	T	G	homo	intronic	Pik3c3	.	.	rs240122296
chr18	30342741	A	G	homo	intronic	Pik3c3	.	.	rs49405313
chr18	30342803	C	T	homo	intronic	Pik3c3	.	.	rs225355964
chr18	30342832	C	T	homo	intronic	Pik3c3	.	.	rs212730416
chr18	30342847	A	G	homo	intronic	Pik3c3	.	.	rs579294554
chr18	30342893	T	A	homo	intronic	Pik3c3	.	.	rs231682564
chr18	30342907	A	G	homo	intronic	Pik3c3	.	.	rs46569240
chr18	30342925	T	C	homo	intronic	Pik3c3	.	.	rs46781961
chr18	30342976	C	T	homo	intronic	Pik3c3	.	.	rs234018407
chr18	30342982	G	T	homo	intronic	Pik3c3	.	.	rs46546630
chr18	30343019	A	G	homo	intronic	Pik3c3	.	.	rs244523968
chr18	30343033	A	G	homo	intronic	Pik3c3	.	.	rs212011346
chr18	30343036	A	G	homo	intronic	Pik3c3	.	.	rs237267713
chr18	30343038	T	C	homo	intronic	Pik3c3	.	.	rs253947658
chr18	30343058	G	T	homo	intronic	Pik3c3	.	.	rs219245184
chr18	30343064	A	G	homo	intronic	Pik3c3	.	.	rs238047503
chr18	30343112	T	C	homo	intronic	Pik3c3	.	.	rs108863222
chr18	30343121	A	T	homo	intronic	Pik3c3	.	.	rs248576925
chr18	30343177	A	G	homo	intronic	Pik3c3	.	.	rs46181008
chr18	30343295	T	C	homo	intronic	Pik3c3	.	.	rs48178946
chr18	30343324	A	G	homo	intronic	Pik3c3	.	.	rs49831522
chr18	30343449	A	T	homo	intronic	Pik3c3	.	.	rs51935303
chr18	30343455	C	T	homo	intronic	Pik3c3	.	.	rs50692057
chr18	30343457	T	C	homo	intronic	Pik3c3	.	.	rs48907817
chr18	30343467	C	T	homo	intronic	Pik3c3	.	.	rs49213420
chr18	30343577	C	T	homo	intronic	Pik3c3	.	.	rs226491863
chr18	30343581	G	A	homo	intronic	Pik3c3	.	.	rs49333777
chr18	30343718	A	G	homo	intronic	Pik3c3	.	.	rs226276131
chr18	30343719	T	C	homo	intronic	Pik3c3	.	.	rs238836914
chr18	30343720	T	C	homo	intronic	Pik3c3	.	.	rs257766880
chr18	30343758	A	G	homo	intronic	Pik3c3	.	.	rs51830143
chr18	30343791	G	A	homo	intronic	Pik3c3	.	.	rs46083925
chr18	30344031	C	T	homo	exonic	Pik3c3	synonymous_SNV	Pik3c3:NM_181414:exon24:c.C2604T:p.H868H	rs13472039
chr18	30344139	G	A	homo	intronic	Pik3c3	.	.	rs30110028
chr18	30344203	G	A	homo	intronic	Pik3c3	.	.	rs29765143
chr18	30344306	G	T	homo	intronic	Pik3c3	.	.	rs29881457
chr18	30344518	G	T	homo	intronic	Pik3c3	.	.	.
chr18	30344638	A	G	homo	intronic	Pik3c3	.	.	rs50758378
chr18	30344659	A	G	homo	intronic	Pik3c3	.	.	rs52009100
chr18	30344769	G	C	homo	intronic	Pik3c3	.	.	rs46142620
chr18	30344920	G	A	homo	intronic	Pik3c3	.	.	rs51960649
chr18	30345046	A	G	homo	intronic	Pik3c3	.	.	rs51689446
chr18	30345104	G	A	homo	intronic	Pik3c3	.	.	rs255191960
chr18	30345180	G	A	homo	intronic	Pik3c3	.	.	rs264143620
chr18	30345207	T	G	homo	intronic	Pik3c3	.	.	rs50744232
chr18	30345208	T	G	homo	intronic	Pik3c3	.	.	rs50152198
chr18	30345256	A	G	homo	intronic	Pik3c3	.	.	rs47019864
chr18	30345290	G	A	homo	intronic	Pik3c3	.	.	rs51406567
chr18	30345356	T	C	homo	intronic	Pik3c3	.	.	rs51577036
chr18	30345406	A	G	homo	intronic	Pik3c3	.	.	rs107628496
chr18	30345408	A	G	homo	intronic	Pik3c3	.	.	rs108316121
chr18	30345438	G	A	homo	intronic	Pik3c3	.	.	rs47889676
chr18	30345460	A	G	homo	intronic	Pik3c3	.	.	rs107660945
chr18	30345469	C	A	homo	intronic	Pik3c3	.	.	rs108503625
chr18	30345470	A	G	homo	intronic	Pik3c3	.	.	rs107735463
chr18	30345489	G	A	homo	intronic	Pik3c3	.	.	rs108248058
chr18	30345495	T	G	homo	intronic	Pik3c3	.	.	rs108796443
chr18	30345556	G	A	homo	intronic	Pik3c3	.	.	rs108677586
chr18	30345571	A	G	homo	intronic	Pik3c3	.	.	rs215106245
chr18	30345580	C	T	homo	intronic	Pik3c3	.	.	rs108312683
chr18	30345638	C	A	homo	intronic	Pik3c3	.	.	rs52122217
chr18	30345689	T	G	homo	intronic	Pik3c3	.	.	rs46573688
chr18	30345810	T	C	homo	intronic	Pik3c3	.	.	rs51918322
chr18	30345852	C	T	homo	intronic	Pik3c3	.	.	rs240395254
chr18	30345891	C	T	homo	intronic	Pik3c3	.	.	rs248288155
chr18	30345894	G	A	homo	intronic	Pik3c3	.	.	rs251064517
chr18	30345898	A	T	homo	intronic	Pik3c3	.	.	rs49080766
chr18	30345915	A	T	homo	intronic	Pik3c3	.	.	rs231612795
chr18	30345945	A	T	homo	intronic	Pik3c3	.	.	rs250718842
chr18	30345949	C	T	homo	intronic	Pik3c3	.	.	rs221033148
chr18	30346061	G	T	homo	intronic	Pik3c3	.	.	rs583080578
chr18	30346062	A	T	homo	intronic	Pik3c3	.	.	rs585450258
chr18	30346127	G	C	homo	intronic	Pik3c3	.	.	rs260575141
chr18	30346223	G	A	homo	intronic	Pik3c3	.	.	rs240818565
chr18	30346259	G	A	homo	intronic	Pik3c3	.	.	rs579453677
chr18	30346473	T	C	homo	intronic	Pik3c3	.	.	rs256506313
chr18	30346847	A	G	homo	intronic	Pik3c3	.	.	rs29972812
chr18	30346903	A	C	homo	intronic	Pik3c3	.	.	rs50613734
chr18	30347454	G	A	homo	intronic	Pik3c3	.	.	rs46295563
chr18	30348129	T	C	homo	downstream	Pik3c3	.	.	rs50258111
chr18	30348168	T	C	homo	downstream	Pik3c3	.	.	rs48593631
chr18	30348391	G	A	homo	downstream	Pik3c3	.	.	rs582711477
chr18	30348552	G	T	homo	downstream	Pik3c3	.	.	rs47058794
chr18	30348802	A	G	homo	downstream	Pik3c3	.	.	rs29725029
chr18	30348882	G	A	homo	downstream	Pik3c3	.	.	.
chr18	30349262	C	A	homo	intergenic	Pik3c3;Rit2	.	.	rs255775032
chr18	30349579	T	G	homo	intergenic	Pik3c3;Rit2	.	.	rs247327482
chr18	30349741	G	A	homo	intergenic	Pik3c3;Rit2	.	.	rs213157951
chr18	30350233	G	A	homo	intergenic	Pik3c3;Rit2	.	.	rs47138495
chr18	30350491	C	T	homo	intergenic	Pik3c3;Rit2	.	.	rs238799768
chr18	30351178	C	G	homo	intergenic	Pik3c3;Rit2	.	.	rs29782006
chr18	30351429	G	A	homo	intergenic	Pik3c3;Rit2	.	.	rs47243478
chr18	30351578	G	A	homo	intergenic	Pik3c3;Rit2	.	.	rs256342796
chr18	30351838	A	T	homo	intergenic	Pik3c3;Rit2	.	.	rs51448895
chr18	30352017	C	A	homo	intergenic	Pik3c3;Rit2	.	.	rs215049861
chr18	30352450	T	C	homo	intergenic	Pik3c3;Rit2	.	.	rs48047201
chr18	30354327	C	T	homo	intergenic	Pik3c3;Rit2	.	.	rs48985915
chr18	30354452	T	C	homo	intergenic	Pik3c3;Rit2	.	.	rs222941368
chr18	30354453	G	T	homo	intergenic	Pik3c3;Rit2	.	.	rs245540737
chr18	30354464	T	G	homo	intergenic	Pik3c3;Rit2	.	.	rs242382811
chr18	30354465	T	C	homo	intergenic	Pik3c3;Rit2	.	.	rs212992862
chr18	30354503	G	T	homo	intergenic	Pik3c3;Rit2	.	.	rs48603145
chr18	30354532	A	G	homo	intergenic	Pik3c3;Rit2	.	.	rs250660920
chr18	30354537	G	A	homo	intergenic	Pik3c3;Rit2	.	.	rs48122202
chr18	30354593	T	C	homo	intergenic	Pik3c3;Rit2	.	.	rs46553176
chr18	30354619	G	C	homo	intergenic	Pik3c3;Rit2	.	.	rs217617676
chr18	30354660	C	T	homo	intergenic	Pik3c3;Rit2	.	.	rs51798308
chr18	30354669	A	G	homo	intergenic	Pik3c3;Rit2	.	.	rs46434831
chr18	30354800	G	C	homo	intergenic	Pik3c3;Rit2	.	.	rs49575071
chr18	30354952	T	G	homo	intergenic	Pik3c3;Rit2	.	.	rs29625062
chr18	30354956	C	T	homo	intergenic	Pik3c3;Rit2	.	.	rs29574831
chr18	30355023	T	G	homo	intergenic	Pik3c3;Rit2	.	.	rs264667696
chr18	30355500	A	T	homo	intergenic	Pik3c3;Rit2	.	.	rs249493665
chr18	30355803	T	C	homo	intergenic	Pik3c3;Rit2	.	.	rs48416075
chr18	30356503	C	T	homo	intergenic	Pik3c3;Rit2	.	.	rs250087448
chr18	30356994	T	G	homo	intergenic	Pik3c3;Rit2	.	.	rs239448789
chr18	30357222	G	A	homo	intergenic	Pik3c3;Rit2	.	.	rs47622481
chr18	30357483	C	T	homo	intergenic	Pik3c3;Rit2	.	.	rs46340971
chr18	30357702	T	C	homo	intergenic	Pik3c3;Rit2	.	.	rs45675474
chr18	30358355	T	C	homo	intergenic	Pik3c3;Rit2	.	.	rs47411882
chr18	30358774	G	T	homo	intergenic	Pik3c3;Rit2	.	.	rs218483956
chr18	30358919	G	A	homo	intergenic	Pik3c3;Rit2	.	.	rs386970898
chr18	30359149	A	G	homo	intergenic	Pik3c3;Rit2	.	.	rs45646620
chr18	30359265	G	T	homo	intergenic	Pik3c3;Rit2	.	.	.
chr18	30359312	T	G	homo	intergenic	Pik3c3;Rit2	.	.	rs216671390
chr18	30359313	T	C	homo	intergenic	Pik3c3;Rit2	.	.	rs215947365
chr18	30359574	C	A	homo	intergenic	Pik3c3;Rit2	.	.	rs254185666
chr18	30359579	T	C	homo	intergenic	Pik3c3;Rit2	.	.	rs219472397
chr18	30359618	G	A	homo	intergenic	Pik3c3;Rit2	.	.	rs52632192
chr18	30359721	T	A	homo	intergenic	Pik3c3;Rit2	.	.	rs49790893
chr18	30359875	T	A	homo	intergenic	Pik3c3;Rit2	.	.	rs212265167
chr18	30360147	T	G	homo	intergenic	Pik3c3;Rit2	.	.	rs29546511
chr18	30360452	C	T	homo	intergenic	Pik3c3;Rit2	.	.	rs226596278
chr18	30360971	A	G	homo	intergenic	Pik3c3;Rit2	.	.	rs45925619
chr18	30361242	A	G	homo	intergenic	Pik3c3;Rit2	.	.	rs239730420
chr18	30361902	G	A	homo	intergenic	Pik3c3;Rit2	.	.	rs29582366
chr18	30362332	G	C	homo	intergenic	Pik3c3;Rit2	.	.	rs30255611
chr18	30362391	C	A	homo	intergenic	Pik3c3;Rit2	.	.	rs29584184
chr18	30362419	C	G	homo	intergenic	Pik3c3;Rit2	.	.	rs251924140
chr18	30364038	A	G	homo	intergenic	Pik3c3;Rit2	.	.	rs244620917
chr18	30367816	T	C	homo	intergenic	Pik3c3;Rit2	.	.	rs52651696
chr18	30372245	A	G	homo	intergenic	Pik3c3;Rit2	.	.	rs48321827
chr18	30377426	A	G	homo	intergenic	Pik3c3;Rit2	.	.	rs216255333
chr18	30382983	G	A	homo	intergenic	Pik3c3;Rit2	.	.	rs225063492
chr18	30394919	T	C	homo	intergenic	Pik3c3;Rit2	.	.	rs51473933
chr18	30407167	A	T	homo	intergenic	Pik3c3;Rit2	.	.	rs29999987
chr18	30409091	T	C	homo	intergenic	Pik3c3;Rit2	.	.	rs29816736
chr18	30411068	G	T	homo	intergenic	Pik3c3;Rit2	.	.	rs29587482
chr18	30411951	C	T	homo	intergenic	Pik3c3;Rit2	.	.	rs227592617
chr18	30412596	C	T	homo	intergenic	Pik3c3;Rit2	.	.	.
chr18	30412654	A	C	homo	intergenic	Pik3c3;Rit2	.	.	rs29687932
chr18	30412993	G	A	homo	intergenic	Pik3c3;Rit2	.	.	rs29541969
chr18	30413739	A	G	homo	intergenic	Pik3c3;Rit2	.	.	rs51689279
chr18	30414560	C	T	homo	intergenic	Pik3c3;Rit2	.	.	rs49551939
chr18	30414594	A	G	homo	intergenic	Pik3c3;Rit2	.	.	rs49774792
chr18	30415224	T	A	homo	intergenic	Pik3c3;Rit2	.	.	rs29552906
chr18	30416494	T	C	homo	intergenic	Pik3c3;Rit2	.	.	rs50765813
chr18	30416696	C	G	homo	intergenic	Pik3c3;Rit2	.	.	rs29674204
chr18	30419939	C	T	homo	intergenic	Pik3c3;Rit2	.	.	.
chr18	30423074	T	C	homo	intergenic	Pik3c3;Rit2	.	.	rs51998125
chr18	30424499	A	C	homo	intergenic	Pik3c3;Rit2	.	.	rs29555066
chr18	30424660	C	T	homo	intergenic	Pik3c3;Rit2	.	.	rs30107020
chr18	30424664	A	G	homo	intergenic	Pik3c3;Rit2	.	.	rs29722515
chr18	30424690	T	C	homo	intergenic	Pik3c3;Rit2	.	.	rs29973042
chr18	30425091	G	A	homo	intergenic	Pik3c3;Rit2	.	.	rs51763770
chr18	30425282	T	G	homo	intergenic	Pik3c3;Rit2	.	.	rs30064232
chr18	30425283	T	C	homo	intergenic	Pik3c3;Rit2	.	.	rs30270290
chr18	30425700	A	G	homo	intergenic	Pik3c3;Rit2	.	.	rs29823802
chr18	30425730	A	C	homo	intergenic	Pik3c3;Rit2	.	.	rs29862285
chr18	30425732	A	C	homo	intergenic	Pik3c3;Rit2	.	.	rs29562365
chr18	30425907	A	T	homo	intergenic	Pik3c3;Rit2	.	.	rs48581830
chr18	30426257	C	T	homo	intergenic	Pik3c3;Rit2	.	.	rs50157381
chr18	30426398	A	T	homo	intergenic	Pik3c3;Rit2	.	.	rs242075424
chr18	30426591	A	G	homo	intergenic	Pik3c3;Rit2	.	.	rs51786279
chr18	30426687	G	C	homo	intergenic	Pik3c3;Rit2	.	.	rs50590484
chr18	30426689	A	G	homo	intergenic	Pik3c3;Rit2	.	.	rs47446000
chr18	30426863	C	G	homo	intergenic	Pik3c3;Rit2	.	.	rs387525818
chr18	30426865	T	A	homo	intergenic	Pik3c3;Rit2	.	.	rs229601770
chr18	30427677	T	A	homo	intergenic	Pik3c3;Rit2	.	.	rs29558004
chr18	30427957	A	G	homo	intergenic	Pik3c3;Rit2	.	.	rs47862018
chr18	30428097	C	T	homo	intergenic	Pik3c3;Rit2	.	.	rs45706182
chr18	30428159	T	A	homo	intergenic	Pik3c3;Rit2	.	.	rs239115812
chr18	30428318	C	T	homo	intergenic	Pik3c3;Rit2	.	.	rs48272074
chr18	30428425	C	T	homo	intergenic	Pik3c3;Rit2	.	.	rs46949860
chr18	30428696	A	G	homo	intergenic	Pik3c3;Rit2	.	.	rs47019763
chr18	30428889	T	G	homo	intergenic	Pik3c3;Rit2	.	.	.
chr18	30429215	C	T	homo	intergenic	Pik3c3;Rit2	.	.	rs213832225
chr18	30429283	T	G	homo	intergenic	Pik3c3;Rit2	.	.	rs52217830
chr18	30429919	T	G	homo	intergenic	Pik3c3;Rit2	.	.	rs29720007
chr18	30430886	A	G	homo	intergenic	Pik3c3;Rit2	.	.	rs29553796
chr18	30430936	T	C	homo	intergenic	Pik3c3;Rit2	.	.	rs30165969
chr18	30431219	G	A	homo	intergenic	Pik3c3;Rit2	.	.	rs30252642
chr18	30432475	A	G	homo	intergenic	Pik3c3;Rit2	.	.	rs29867094
chr18	30432607	C	T	homo	intergenic	Pik3c3;Rit2	.	.	rs29868086
chr18	30432797	A	C	homo	intergenic	Pik3c3;Rit2	.	.	rs30254386
chr18	30433230	G	A	homo	intergenic	Pik3c3;Rit2	.	.	rs264581090
chr18	30433262	A	G	homo	intergenic	Pik3c3;Rit2	.	.	rs263242099
chr18	30433386	A	T	homo	intergenic	Pik3c3;Rit2	.	.	rs30262268
chr18	30433749	T	C	homo	intergenic	Pik3c3;Rit2	.	.	rs51821295
chr18	30433948	T	C	homo	intergenic	Pik3c3;Rit2	.	.	rs51430149
chr18	30434190	C	T	homo	intergenic	Pik3c3;Rit2	.	.	rs244582839
chr18	30434321	C	A	homo	intergenic	Pik3c3;Rit2	.	.	rs30010714
chr18	30434362	T	G	homo	intergenic	Pik3c3;Rit2	.	.	rs265167796
chr18	30435298	A	C	homo	intergenic	Pik3c3;Rit2	.	.	rs108634074
chr18	30435780	A	G	homo	intergenic	Pik3c3;Rit2	.	.	rs49206548
chr18	30435943	T	C	homo	intergenic	Pik3c3;Rit2	.	.	rs47071173
chr18	30436004	G	C	homo	intergenic	Pik3c3;Rit2	.	.	rs47309620
chr18	30436161	G	A	homo	intergenic	Pik3c3;Rit2	.	.	rs48808977
chr18	30436348	G	A	homo	intergenic	Pik3c3;Rit2	.	.	rs51607602
chr18	30436443	C	T	homo	intergenic	Pik3c3;Rit2	.	.	rs226841013
chr18	30436537	G	A	homo	intergenic	Pik3c3;Rit2	.	.	rs46037495
chr18	30436828	C	G	homo	intergenic	Pik3c3;Rit2	.	.	rs46837344
chr18	30436897	C	T	homo	intergenic	Pik3c3;Rit2	.	.	rs48333554
chr18	30436991	G	A	homo	intergenic	Pik3c3;Rit2	.	.	rs50189196
chr18	30437183	G	A	homo	intergenic	Pik3c3;Rit2	.	.	rs51118053
chr18	30437240	T	C	homo	intergenic	Pik3c3;Rit2	.	.	rs49887267
chr18	30437265	A	G	homo	intergenic	Pik3c3;Rit2	.	.	rs51692878
chr18	30437725	C	T	homo	intergenic	Pik3c3;Rit2	.	.	rs235589035
chr18	30437766	G	C	homo	intergenic	Pik3c3;Rit2	.	.	rs3723947
chr18	30437963	A	G	homo	intergenic	Pik3c3;Rit2	.	.	rs3725197
chr18	30438264	A	C	homo	intergenic	Pik3c3;Rit2	.	.	rs49261751
chr18	30438297	C	T	homo	intergenic	Pik3c3;Rit2	.	.	rs49857898
chr18	30438319	A	G	homo	intergenic	Pik3c3;Rit2	.	.	rs3667737
chr18	30438868	C	T	homo	intergenic	Pik3c3;Rit2	.	.	rs49780176
chr18	30439021	G	A	homo	intergenic	Pik3c3;Rit2	.	.	rs51956028
chr18	30439114	C	T	homo	intergenic	Pik3c3;Rit2	.	.	rs29913412
chr18	30439243	T	C	homo	intergenic	Pik3c3;Rit2	.	.	rs29767305
chr18	30439781	T	C	homo	intergenic	Pik3c3;Rit2	.	.	rs214961300
chr18	30439834	G	T	homo	intergenic	Pik3c3;Rit2	.	.	rs231544187
chr18	30440427	A	G	homo	intergenic	Pik3c3;Rit2	.	.	rs29825541
chr18	30440622	A	G	homo	intergenic	Pik3c3;Rit2	.	.	rs29768579
chr18	30440833	A	G	homo	intergenic	Pik3c3;Rit2	.	.	rs29815946
chr18	30440947	A	G	homo	intergenic	Pik3c3;Rit2	.	.	rs29720126
chr18	30441353	G	A	homo	intergenic	Pik3c3;Rit2	.	.	rs29581678
chr18	30441411	C	G	homo	intergenic	Pik3c3;Rit2	.	.	rs29858152
chr18	30441496	C	A	homo	intergenic	Pik3c3;Rit2	.	.	rs30207796
chr18	30441663	T	C	homo	intergenic	Pik3c3;Rit2	.	.	rs51104903
chr18	30441720	G	A	homo	intergenic	Pik3c3;Rit2	.	.	rs3657363
chr18	30441771	C	T	homo	intergenic	Pik3c3;Rit2	.	.	rs3657459
chr18	30441804	C	T	homo	intergenic	Pik3c3;Rit2	.	.	rs3657522
chr18	30441974	C	T	homo	intergenic	Pik3c3;Rit2	.	.	rs3658742
chr18	30442076	C	T	homo	intergenic	Pik3c3;Rit2	.	.	rs3673119
chr18	30442170	T	C	homo	intergenic	Pik3c3;Rit2	.	.	rs4137547
chr18	30442171	G	T	homo	intergenic	Pik3c3;Rit2	.	.	rs4137548
chr18	30442396	T	A	homo	intergenic	Pik3c3;Rit2	.	.	rs29885946
chr18	30442555	T	C	homo	intergenic	Pik3c3;Rit2	.	.	rs30258657
chr18	30443406	A	T	homo	intergenic	Pik3c3;Rit2	.	.	rs29776524
chr18	30444007	A	G	homo	intergenic	Pik3c3;Rit2	.	.	rs33887859
chr18	30444814	C	T	homo	intergenic	Pik3c3;Rit2	.	.	rs30147867
chr18	30444954	T	G	homo	intergenic	Pik3c3;Rit2	.	.	rs29716729
chr18	30445015	T	G	homo	intergenic	Pik3c3;Rit2	.	.	rs30223579
chr18	30445180	C	T	homo	intergenic	Pik3c3;Rit2	.	.	rs30305051
chr18	30445748	A	T	homo	intergenic	Pik3c3;Rit2	.	.	rs49351772
chr18	30445868	C	A	homo	intergenic	Pik3c3;Rit2	.	.	rs47232825
chr18	30446035	T	G	homo	intergenic	Pik3c3;Rit2	.	.	rs51161416
chr18	30446187	A	C	homo	intergenic	Pik3c3;Rit2	.	.	rs51083740
chr18	30446215	G	A	homo	intergenic	Pik3c3;Rit2	.	.	rs45731417
chr18	30446323	C	T	homo	intergenic	Pik3c3;Rit2	.	.	rs50216220
chr18	30446350	T	A	homo	intergenic	Pik3c3;Rit2	.	.	rs50417908
chr18	30446364	A	G	homo	intergenic	Pik3c3;Rit2	.	.	rs46461926
chr18	30446405	T	C	homo	intergenic	Pik3c3;Rit2	.	.	rs47930556
chr18	30446485	A	C	homo	intergenic	Pik3c3;Rit2	.	.	rs46646288
chr18	30446686	T	C	homo	intergenic	Pik3c3;Rit2	.	.	rs47165798
chr18	30446728	T	C	homo	intergenic	Pik3c3;Rit2	.	.	rs47520686
chr18	30446792	C	G	homo	intergenic	Pik3c3;Rit2	.	.	rs49658757
chr18	30446827	C	A	homo	intergenic	Pik3c3;Rit2	.	.	rs50696103
chr18	30447005	G	A	homo	intergenic	Pik3c3;Rit2	.	.	rs50609031
chr18	30447072	T	A	homo	intergenic	Pik3c3;Rit2	.	.	rs215420924
chr18	30447073	T	A	homo	intergenic	Pik3c3;Rit2	.	.	rs234606679
chr18	30447074	T	A	homo	intergenic	Pik3c3;Rit2	.	.	rs251130194
chr18	30447102	G	A	homo	intergenic	Pik3c3;Rit2	.	.	rs49885153
chr18	30447114	G	A	homo	intergenic	Pik3c3;Rit2	.	.	rs47938369
chr18	30447116	A	G	homo	intergenic	Pik3c3;Rit2	.	.	rs51416770
chr18	30447177	T	A	homo	intergenic	Pik3c3;Rit2	.	.	rs51721972
chr18	30447204	C	G	homo	intergenic	Pik3c3;Rit2	.	.	rs52495220
chr18	30447254	A	G	homo	intergenic	Pik3c3;Rit2	.	.	rs52450973
chr18	30447255	C	T	homo	intergenic	Pik3c3;Rit2	.	.	rs52317264
chr18	30447262	C	T	homo	intergenic	Pik3c3;Rit2	.	.	rs52334064
chr18	30447285	C	T	homo	intergenic	Pik3c3;Rit2	.	.	rs52439820
chr18	30447288	C	A	homo	intergenic	Pik3c3;Rit2	.	.	rs52204531
chr18	30447311	G	C	homo	intergenic	Pik3c3;Rit2	.	.	rs47466187
chr18	30447317	C	T	homo	intergenic	Pik3c3;Rit2	.	.	rs49988020
chr18	30447360	G	A	homo	intergenic	Pik3c3;Rit2	.	.	rs50108354
chr18	30447364	T	C	homo	intergenic	Pik3c3;Rit2	.	.	rs47980875
chr18	30447425	A	T	homo	intergenic	Pik3c3;Rit2	.	.	rs48221239
chr18	30447485	C	T	homo	intergenic	Pik3c3;Rit2	.	.	rs45751341
chr18	30447498	C	T	homo	intergenic	Pik3c3;Rit2	.	.	rs48642782
chr18	30447630	A	G	homo	intergenic	Pik3c3;Rit2	.	.	rs45837075
chr18	30447683	T	C	homo	intergenic	Pik3c3;Rit2	.	.	rs47722417
chr18	30447799	A	T	homo	intergenic	Pik3c3;Rit2	.	.	rs581784989
chr18	30447809	A	G	homo	intergenic	Pik3c3;Rit2	.	.	rs46078534
chr18	30447836	G	T	homo	intergenic	Pik3c3;Rit2	.	.	rs51196058
chr18	30447893	A	G	homo	intergenic	Pik3c3;Rit2	.	.	rs48784229
chr18	30447978	A	G	homo	intergenic	Pik3c3;Rit2	.	.	rs45761986
chr18	30447980	C	G	homo	intergenic	Pik3c3;Rit2	.	.	rs51082259
chr18	30448066	T	G	homo	intergenic	Pik3c3;Rit2	.	.	rs583745565
chr18	30448201	A	C	homo	intergenic	Pik3c3;Rit2	.	.	rs46548097
chr18	30448206	C	T	homo	intergenic	Pik3c3;Rit2	.	.	rs46168112
chr18	30448269	G	C	homo	intergenic	Pik3c3;Rit2	.	.	rs51701765
chr18	30448272	G	C	homo	intergenic	Pik3c3;Rit2	.	.	rs47062744
chr18	30448514	G	A	homo	intergenic	Pik3c3;Rit2	.	.	rs51709731
chr18	30448625	C	A	homo	intergenic	Pik3c3;Rit2	.	.	rs50742956
chr18	30448719	A	G	homo	intergenic	Pik3c3;Rit2	.	.	rs46462202
chr18	30448761	G	A	homo	intergenic	Pik3c3;Rit2	.	.	rs48698176
chr18	30448880	C	A	homo	intergenic	Pik3c3;Rit2	.	.	rs51233607
chr18	30448955	A	T	homo	intergenic	Pik3c3;Rit2	.	.	rs47645996
chr18	30448982	T	C	homo	intergenic	Pik3c3;Rit2	.	.	rs50707628
chr18	30449075	A	T	homo	intergenic	Pik3c3;Rit2	.	.	rs52103763
chr18	30449122	C	A	homo	intergenic	Pik3c3;Rit2	.	.	rs52158089
chr18	30449143	T	C	homo	intergenic	Pik3c3;Rit2	.	.	rs52173869
chr18	30449200	A	G	homo	intergenic	Pik3c3;Rit2	.	.	rs51121158
chr18	30449309	T	C	homo	intergenic	Pik3c3;Rit2	.	.	rs50832355
chr18	30449443	A	C	homo	intergenic	Pik3c3;Rit2	.	.	rs52304574
chr18	30449568	A	G	homo	intergenic	Pik3c3;Rit2	.	.	rs51696730
chr18	30449856	C	A	homo	intergenic	Pik3c3;Rit2	.	.	rs29540869
chr18	30449975	A	G	homo	intergenic	Pik3c3;Rit2	.	.	rs29955953
chr18	30450004	C	T	homo	intergenic	Pik3c3;Rit2	.	.	rs29816256
chr18	30450763	T	A	homo	intergenic	Pik3c3;Rit2	.	.	rs29969882
chr18	30450800	C	T	homo	intergenic	Pik3c3;Rit2	.	.	rs29963049
chr18	30451086	C	T	homo	intergenic	Pik3c3;Rit2	.	.	rs29919304
chr18	30451114	A	G	homo	intergenic	Pik3c3;Rit2	.	.	rs29868228
chr18	30451234	G	A	homo	intergenic	Pik3c3;Rit2	.	.	rs13483278
chr18	30451292	G	C	homo	intergenic	Pik3c3;Rit2	.	.	rs30167869
chr18	30451308	C	T	homo	intergenic	Pik3c3;Rit2	.	.	rs30212602
chr18	30451400	A	G	homo	intergenic	Pik3c3;Rit2	.	.	rs29675454
chr18	30451423	T	C	homo	intergenic	Pik3c3;Rit2	.	.	rs30112759
chr18	30451823	C	T	homo	intergenic	Pik3c3;Rit2	.	.	rs30269605
chr18	30451996	G	T	homo	intergenic	Pik3c3;Rit2	.	.	rs30129476
chr18	30452073	C	T	homo	intergenic	Pik3c3;Rit2	.	.	rs29575497
chr18	30452431	C	A	homo	intergenic	Pik3c3;Rit2	.	.	rs30168873
chr18	30452482	C	T	homo	intergenic	Pik3c3;Rit2	.	.	rs29724288
chr18	30452507	T	G	homo	intergenic	Pik3c3;Rit2	.	.	rs30061876
chr18	30452572	T	C	homo	intergenic	Pik3c3;Rit2	.	.	rs29777405
chr18	30452611	T	C	homo	intergenic	Pik3c3;Rit2	.	.	rs29686773
chr18	30453053	G	C	homo	intergenic	Pik3c3;Rit2	.	.	rs52271032
chr18	30453101	C	T	homo	intergenic	Pik3c3;Rit2	.	.	rs52561834
chr18	30453230	C	T	homo	intergenic	Pik3c3;Rit2	.	.	rs52191162
chr18	30453296	A	T	homo	intergenic	Pik3c3;Rit2	.	.	rs50689147
chr18	30453321	A	G	homo	intergenic	Pik3c3;Rit2	.	.	rs48200981
chr18	30453501	T	C	homo	intergenic	Pik3c3;Rit2	.	.	rs49230984
chr18	30453537	T	C	homo	intergenic	Pik3c3;Rit2	.	.	rs108303429
chr18	30454579	G	C	homo	intergenic	Pik3c3;Rit2	.	.	rs51610170
chr18	30454819	G	A	homo	intergenic	Pik3c3;Rit2	.	.	rs6363037
chr18	30454848	G	A	homo	intergenic	Pik3c3;Rit2	.	.	rs51017156
chr18	30454874	G	T	homo	intergenic	Pik3c3;Rit2	.	.	rs49543859
chr18	30455116	C	A	homo	intergenic	Pik3c3;Rit2	.	.	rs6376729
chr18	30455194	G	A	homo	intergenic	Pik3c3;Rit2	.	.	rs50392297
chr18	30455456	T	C	homo	intergenic	Pik3c3;Rit2	.	.	rs45688309
chr18	30456205	A	G	homo	intergenic	Pik3c3;Rit2	.	.	rs29815667
chr18	30456676	A	G	homo	intergenic	Pik3c3;Rit2	.	.	rs6397931
chr18	30456689	T	C	homo	intergenic	Pik3c3;Rit2	.	.	rs52382873
chr18	30457909	T	C	homo	intergenic	Pik3c3;Rit2	.	.	rs48871608
chr18	30459040	T	G	homo	intergenic	Pik3c3;Rit2	.	.	rs247488122
chr18	30459549	G	A	homo	intergenic	Pik3c3;Rit2	.	.	rs47155632
chr18	30459580	T	C	homo	intergenic	Pik3c3;Rit2	.	.	rs48215386
chr18	30460412	G	A	homo	intergenic	Pik3c3;Rit2	.	.	rs29582946
chr18	30460599	G	T	homo	intergenic	Pik3c3;Rit2	.	.	rs29859716
chr18	30460706	G	A	homo	intergenic	Pik3c3;Rit2	.	.	rs50665776
chr18	30461120	A	T	homo	intergenic	Pik3c3;Rit2	.	.	rs46129496
chr18	30461169	G	A	homo	intergenic	Pik3c3;Rit2	.	.	rs108814838
chr18	30461601	G	T	homo	intergenic	Pik3c3;Rit2	.	.	rs48474343
chr18	30462491	C	T	homo	intergenic	Pik3c3;Rit2	.	.	rs48269154
chr18	30463334	G	T	homo	intergenic	Pik3c3;Rit2	.	.	rs262529551
chr18	30464696	A	G	homo	intergenic	Pik3c3;Rit2	.	.	rs29721625
chr18	30465434	T	C	homo	intergenic	Pik3c3;Rit2	.	.	rs29578806
chr18	30465472	G	A	homo	intergenic	Pik3c3;Rit2	.	.	rs29821461
chr18	30465604	A	C	homo	intergenic	Pik3c3;Rit2	.	.	rs30058131
chr18	30466035	G	A	homo	intergenic	Pik3c3;Rit2	.	.	rs30125768
chr18	30466350	A	C	homo	intergenic	Pik3c3;Rit2	.	.	rs29679273
chr18	30466946	C	T	homo	intergenic	Pik3c3;Rit2	.	.	rs47513422
chr18	30467430	G	C	homo	intergenic	Pik3c3;Rit2	.	.	rs48059808
chr18	30467501	G	A	homo	intergenic	Pik3c3;Rit2	.	.	rs52379760
chr18	30467572	G	A	homo	intergenic	Pik3c3;Rit2	.	.	rs239285993
chr18	30467574	T	C	homo	intergenic	Pik3c3;Rit2	.	.	rs265746603
chr18	30467578	A	C	homo	intergenic	Pik3c3;Rit2	.	.	rs230185190
chr18	30467640	G	A	homo	intergenic	Pik3c3;Rit2	.	.	rs51019303
chr18	30467758	A	G	homo	intergenic	Pik3c3;Rit2	.	.	rs51144424
chr18	30470119	T	C	homo	intergenic	Pik3c3;Rit2	.	.	rs29768779
chr18	30470656	A	G	homo	intergenic	Pik3c3;Rit2	.	.	rs29555971
chr18	30471216	T	C	homo	intergenic	Pik3c3;Rit2	.	.	rs30212668
chr18	30471710	A	T	homo	intergenic	Pik3c3;Rit2	.	.	rs29578103
chr18	30472022	C	G	homo	intergenic	Pik3c3;Rit2	.	.	rs29571698
chr18	30472032	G	A	homo	intergenic	Pik3c3;Rit2	.	.	rs30010426
chr18	30472159	G	A	homo	intergenic	Pik3c3;Rit2	.	.	rs29726843
chr18	30473001	A	T	homo	intergenic	Pik3c3;Rit2	.	.	rs235460471
chr18	30475362	T	C	homo	intergenic	Pik3c3;Rit2	.	.	rs239847004
chr18	30475499	A	T	homo	intergenic	Pik3c3;Rit2	.	.	rs29559363
chr18	30475501	A	T	homo	intergenic	Pik3c3;Rit2	.	.	rs30211084
chr18	30476381	T	A	homo	intergenic	Pik3c3;Rit2	.	.	rs29910220
chr18	30478232	T	A	homo	intergenic	Pik3c3;Rit2	.	.	rs245016050
chr18	30480179	T	C	homo	intergenic	Pik3c3;Rit2	.	.	rs50812518
chr18	30480732	C	T	homo	intergenic	Pik3c3;Rit2	.	.	rs49068589
chr18	30480852	T	A	homo	intergenic	Pik3c3;Rit2	.	.	rs30010433
chr18	30480863	G	C	homo	intergenic	Pik3c3;Rit2	.	.	rs29969060
chr18	30481100	G	C	homo	intergenic	Pik3c3;Rit2	.	.	rs578769427
chr18	30481280	C	A	homo	intergenic	Pik3c3;Rit2	.	.	rs47827542
chr18	30481365	T	C	homo	intergenic	Pik3c3;Rit2	.	.	rs49747570
chr18	30481501	C	T	homo	intergenic	Pik3c3;Rit2	.	.	rs49385414
chr18	30481569	T	C	homo	intergenic	Pik3c3;Rit2	.	.	rs46850334
chr18	30481676	T	C	homo	intergenic	Pik3c3;Rit2	.	.	rs46181770
chr18	30482035	C	T	homo	intergenic	Pik3c3;Rit2	.	.	rs47801763
chr18	30482595	C	A	homo	intergenic	Pik3c3;Rit2	.	.	rs48843653
chr18	30482676	C	T	homo	intergenic	Pik3c3;Rit2	.	.	rs48666534
chr18	30482706	T	C	homo	intergenic	Pik3c3;Rit2	.	.	rs49028208
chr18	30482719	A	G	homo	intergenic	Pik3c3;Rit2	.	.	rs46692792
chr18	30482798	G	A	homo	intergenic	Pik3c3;Rit2	.	.	rs49632836
chr18	30482943	G	A	homo	intergenic	Pik3c3;Rit2	.	.	rs52508702
chr18	30482982	T	C	homo	intergenic	Pik3c3;Rit2	.	.	rs233927765
chr18	30483164	A	G	homo	intergenic	Pik3c3;Rit2	.	.	rs235641589
chr18	30483255	G	C	homo	intergenic	Pik3c3;Rit2	.	.	rs261027159
chr18	30483973	G	T	homo	intergenic	Pik3c3;Rit2	.	.	rs50414471
chr18	30483977	C	A	homo	intergenic	Pik3c3;Rit2	.	.	rs51549152
chr18	30484020	C	T	homo	intergenic	Pik3c3;Rit2	.	.	rs47058192
chr18	30484115	T	C	homo	intergenic	Pik3c3;Rit2	.	.	rs48811500
chr18	30484333	G	A	homo	intergenic	Pik3c3;Rit2	.	.	rs45847680
chr18	30484339	G	A	homo	intergenic	Pik3c3;Rit2	.	.	rs49354446
chr18	30484451	G	A	homo	intergenic	Pik3c3;Rit2	.	.	.
chr18	30484673	T	C	homo	intergenic	Pik3c3;Rit2	.	.	rs45819925
chr18	30484697	C	T	homo	intergenic	Pik3c3;Rit2	.	.	rs51107231
chr18	30484753	C	T	homo	intergenic	Pik3c3;Rit2	.	.	rs29823720
chr18	30484755	A	G	homo	intergenic	Pik3c3;Rit2	.	.	rs29556649
chr18	30484758	G	A	homo	intergenic	Pik3c3;Rit2	.	.	rs30002551
chr18	30484763	T	C	homo	intergenic	Pik3c3;Rit2	.	.	rs29672400
chr18	30484918	G	A	homo	intergenic	Pik3c3;Rit2	.	.	rs30169268
chr18	30485148	A	G	homo	intergenic	Pik3c3;Rit2	.	.	rs30004134
chr18	30485165	A	G	homo	intergenic	Pik3c3;Rit2	.	.	rs30268134
chr18	30485279	C	T	homo	intergenic	Pik3c3;Rit2	.	.	rs29538426
chr18	30485463	A	G	homo	intergenic	Pik3c3;Rit2	.	.	rs29550827
chr18	30485622	G	A	homo	intergenic	Pik3c3;Rit2	.	.	rs29975793
chr18	30486992	A	T	homo	intergenic	Pik3c3;Rit2	.	.	rs587333494
chr18	30487129	C	T	homo	intergenic	Pik3c3;Rit2	.	.	rs30119527
chr18	30487363	G	A	homo	intergenic	Pik3c3;Rit2	.	.	rs29769266
chr18	30487641	A	G	homo	intergenic	Pik3c3;Rit2	.	.	rs30068523
chr18	30487643	A	T	homo	intergenic	Pik3c3;Rit2	.	.	rs29873368
chr18	30487678	T	A	homo	intergenic	Pik3c3;Rit2	.	.	rs50732807
chr18	30488022	A	G	homo	intergenic	Pik3c3;Rit2	.	.	rs49574700
chr18	30488055	T	G	homo	intergenic	Pik3c3;Rit2	.	.	rs48835788
chr18	30488096	C	G	homo	intergenic	Pik3c3;Rit2	.	.	.
chr18	30488293	A	G	homo	intergenic	Pik3c3;Rit2	.	.	rs29554477
chr18	30488490	A	T	homo	intergenic	Pik3c3;Rit2	.	.	rs30210517
chr18	30488948	G	C	homo	intergenic	Pik3c3;Rit2	.	.	rs29558237
chr18	30489162	A	G	homo	intergenic	Pik3c3;Rit2	.	.	rs29536827
chr18	30489782	T	C	homo	intergenic	Pik3c3;Rit2	.	.	rs30151020
chr18	30490403	G	A	homo	intergenic	Pik3c3;Rit2	.	.	rs29972772
chr18	30490415	A	G	homo	intergenic	Pik3c3;Rit2	.	.	rs30252088
chr18	30490553	A	T	homo	intergenic	Pik3c3;Rit2	.	.	rs29549594
chr18	30490602	C	T	homo	intergenic	Pik3c3;Rit2	.	.	rs29818737
chr18	30490609	G	A	homo	intergenic	Pik3c3;Rit2	.	.	rs29673263
chr18	30490769	A	T	homo	intergenic	Pik3c3;Rit2	.	.	rs30067967
chr18	30491393	G	T	homo	intergenic	Pik3c3;Rit2	.	.	rs255083343
chr18	30491476	G	T	homo	intergenic	Pik3c3;Rit2	.	.	rs30106440
chr18	30492543	T	C	homo	intergenic	Pik3c3;Rit2	.	.	rs30172094
chr18	30492603	C	T	homo	intergenic	Pik3c3;Rit2	.	.	rs29548616
chr18	30493093	A	G	homo	intergenic	Pik3c3;Rit2	.	.	rs29865398
chr18	30493246	G	A	homo	intergenic	Pik3c3;Rit2	.	.	rs29829312
chr18	30493674	A	G	homo	intergenic	Pik3c3;Rit2	.	.	rs29627480
chr18	30493942	A	T	homo	intergenic	Pik3c3;Rit2	.	.	rs50851715
chr18	30495089	C	A	homo	intergenic	Pik3c3;Rit2	.	.	rs29825318
chr18	30495760	C	T	homo	intergenic	Pik3c3;Rit2	.	.	rs29578228
chr18	30497065	T	C	homo	intergenic	Pik3c3;Rit2	.	.	rs226320618
chr18	30497950	A	G	homo	intergenic	Pik3c3;Rit2	.	.	rs29923977
chr18	30498060	T	C	homo	intergenic	Pik3c3;Rit2	.	.	rs30010437
chr18	30498091	A	G	homo	intergenic	Pik3c3;Rit2	.	.	rs29867675
chr18	30498546	G	A	homo	intergenic	Pik3c3;Rit2	.	.	rs50175351
chr18	30498971	T	A	homo	intergenic	Pik3c3;Rit2	.	.	rs52468974
chr18	30498972	A	C	homo	intergenic	Pik3c3;Rit2	.	.	rs52407729
chr18	30499184	C	T	homo	intergenic	Pik3c3;Rit2	.	.	rs29717870
chr18	30499747	C	T	homo	intergenic	Pik3c3;Rit2	.	.	rs30123360
chr18	30500165	T	G	homo	intergenic	Pik3c3;Rit2	.	.	rs50558578
chr18	30500219	T	A	homo	intergenic	Pik3c3;Rit2	.	.	rs47178291
chr18	30500500	T	C	homo	intergenic	Pik3c3;Rit2	.	.	rs30019982
chr18	30500602	T	G	homo	intergenic	Pik3c3;Rit2	.	.	.
chr18	30500634	G	T	homo	intergenic	Pik3c3;Rit2	.	.	rs29680346
chr18	30501153	G	A	homo	intergenic	Pik3c3;Rit2	.	.	rs50260125
chr18	30501178	G	C	homo	intergenic	Pik3c3;Rit2	.	.	rs51303501
chr18	30501194	G	A	homo	intergenic	Pik3c3;Rit2	.	.	rs50183494
chr18	30501283	G	T	homo	intergenic	Pik3c3;Rit2	.	.	rs46760317
chr18	30501469	A	G	homo	intergenic	Pik3c3;Rit2	.	.	rs47535373
chr18	30501558	C	G	homo	intergenic	Pik3c3;Rit2	.	.	rs50939137
chr18	30501559	A	G	homo	intergenic	Pik3c3;Rit2	.	.	rs45680188
chr18	30501749	T	C	homo	intergenic	Pik3c3;Rit2	.	.	rs50571251
chr18	30501777	G	A	homo	intergenic	Pik3c3;Rit2	.	.	rs46107706
chr18	30501799	A	T	homo	intergenic	Pik3c3;Rit2	.	.	rs48599963
chr18	30501828	A	G	homo	intergenic	Pik3c3;Rit2	.	.	rs50090679
chr18	30501837	T	A	homo	intergenic	Pik3c3;Rit2	.	.	rs48895388
chr18	30501860	C	T	homo	intergenic	Pik3c3;Rit2	.	.	rs45972544
chr18	30501867	C	A	homo	intergenic	Pik3c3;Rit2	.	.	rs46926766
chr18	30501915	C	G	homo	intergenic	Pik3c3;Rit2	.	.	rs51711108
chr18	30501921	A	C	homo	intergenic	Pik3c3;Rit2	.	.	rs49657015
chr18	30502177	G	T	homo	intergenic	Pik3c3;Rit2	.	.	rs51775066
chr18	30502229	G	A	homo	intergenic	Pik3c3;Rit2	.	.	rs51990045
chr18	30502281	G	A	homo	intergenic	Pik3c3;Rit2	.	.	rs47190180
chr18	30502298	G	C	homo	intergenic	Pik3c3;Rit2	.	.	rs51641771
chr18	30502390	T	C	homo	intergenic	Pik3c3;Rit2	.	.	rs47723053
chr18	30502400	A	G	homo	intergenic	Pik3c3;Rit2	.	.	rs48878636
chr18	30502441	G	A	homo	intergenic	Pik3c3;Rit2	.	.	rs47508165
chr18	30502459	A	C	homo	intergenic	Pik3c3;Rit2	.	.	rs45758946
chr18	30502512	A	G	homo	intergenic	Pik3c3;Rit2	.	.	rs46866283
chr18	30502578	A	G	homo	intergenic	Pik3c3;Rit2	.	.	rs50506125
chr18	30502642	A	C	homo	intergenic	Pik3c3;Rit2	.	.	rs48955680
chr18	30502729	G	A	homo	intergenic	Pik3c3;Rit2	.	.	rs52542101
chr18	30502756	G	T	homo	intergenic	Pik3c3;Rit2	.	.	rs52249199
chr18	30502848	G	A	homo	intergenic	Pik3c3;Rit2	.	.	rs46881995
chr18	30502883	T	C	homo	intergenic	Pik3c3;Rit2	.	.	rs49773112
chr18	30503818	C	A	homo	intergenic	Pik3c3;Rit2	.	.	rs29676078
chr18	30505192	T	G	homo	intergenic	Pik3c3;Rit2	.	.	rs30010245
chr18	30505366	T	C	homo	intergenic	Pik3c3;Rit2	.	.	rs29932479
chr18	30505863	T	C	homo	intergenic	Pik3c3;Rit2	.	.	rs213347976
chr18	30505866	T	C	homo	intergenic	Pik3c3;Rit2	.	.	rs226318395
chr18	30505868	A	T	homo	intergenic	Pik3c3;Rit2	.	.	rs252226239
chr18	30505869	A	G	homo	intergenic	Pik3c3;Rit2	.	.	rs212679825
chr18	30505874	G	A	homo	intergenic	Pik3c3;Rit2	.	.	rs241969935
chr18	30506194	G	A	homo	intergenic	Pik3c3;Rit2	.	.	rs29677506
chr18	30507196	G	A	homo	intergenic	Pik3c3;Rit2	.	.	rs30061817
chr18	30510775	T	C	homo	intergenic	Pik3c3;Rit2	.	.	rs29823518
chr18	30512416	T	C	homo	intergenic	Pik3c3;Rit2	.	.	rs29931668
chr18	30513551	G	A	homo	intergenic	Pik3c3;Rit2	.	.	rs52402225
chr18	30514124	A	C	homo	intergenic	Pik3c3;Rit2	.	.	rs29929696
chr18	30514452	C	G	homo	intergenic	Pik3c3;Rit2	.	.	rs50252995
chr18	30515450	G	A	homo	intergenic	Pik3c3;Rit2	.	.	rs29560941
chr18	30515987	C	T	homo	intergenic	Pik3c3;Rit2	.	.	rs30111398
chr18	30516319	T	C	homo	intergenic	Pik3c3;Rit2	.	.	rs29672452
chr18	30516866	C	T	homo	intergenic	Pik3c3;Rit2	.	.	rs30078836
chr18	30516916	G	A	homo	intergenic	Pik3c3;Rit2	.	.	rs29716716
chr18	30518507	C	T	homo	intergenic	Pik3c3;Rit2	.	.	rs30271527
chr18	30519117	A	C	homo	intergenic	Pik3c3;Rit2	.	.	rs30210881
chr18	30519537	A	G	homo	intergenic	Pik3c3;Rit2	.	.	rs30256314
chr18	30521744	A	G	homo	intergenic	Pik3c3;Rit2	.	.	rs29556103
chr18	30521897	A	G	homo	intergenic	Pik3c3;Rit2	.	.	rs29677714
chr18	30522825	T	C	homo	intergenic	Pik3c3;Rit2	.	.	rs29868452
chr18	30523291	C	T	homo	intergenic	Pik3c3;Rit2	.	.	rs30115339
chr18	30524060	G	A	homo	intergenic	Pik3c3;Rit2	.	.	rs29978653
chr18	30524206	G	T	homo	intergenic	Pik3c3;Rit2	.	.	rs387312946
chr18	30524702	C	T	homo	intergenic	Pik3c3;Rit2	.	.	rs52171921
chr18	30525345	A	G	homo	intergenic	Pik3c3;Rit2	.	.	rs29552907
chr18	30525348	G	A	homo	intergenic	Pik3c3;Rit2	.	.	rs30015178
chr18	30525468	C	T	homo	intergenic	Pik3c3;Rit2	.	.	rs29964201
chr18	30525573	G	T	homo	intergenic	Pik3c3;Rit2	.	.	rs29723031
chr18	30525687	A	G	homo	intergenic	Pik3c3;Rit2	.	.	rs51906270
chr18	30527497	A	G	homo	intergenic	Pik3c3;Rit2	.	.	rs46397674
chr18	30527517	A	G	homo	intergenic	Pik3c3;Rit2	.	.	rs29864717
chr18	30528050	C	T	homo	intergenic	Pik3c3;Rit2	.	.	rs51137462
chr18	30528088	G	A	homo	intergenic	Pik3c3;Rit2	.	.	rs29907535
chr18	30528769	G	A	homo	intergenic	Pik3c3;Rit2	.	.	rs30125488
chr18	30528887	C	T	homo	intergenic	Pik3c3;Rit2	.	.	rs29675004
chr18	30529922	T	A	homo	intergenic	Pik3c3;Rit2	.	.	rs29767731
chr18	30530041	C	T	homo	intergenic	Pik3c3;Rit2	.	.	rs30210828
chr18	30530197	G	A	homo	intergenic	Pik3c3;Rit2	.	.	rs30131578
chr18	30530204	A	T	homo	intergenic	Pik3c3;Rit2	.	.	rs29559457
chr18	30530283	T	C	homo	intergenic	Pik3c3;Rit2	.	.	rs29721415
chr18	30530646	A	G	homo	intergenic	Pik3c3;Rit2	.	.	rs29807985
chr18	30530728	G	A	homo	intergenic	Pik3c3;Rit2	.	.	rs50779215
chr18	30531333	C	T	homo	intergenic	Pik3c3;Rit2	.	.	rs47164217
chr18	30531579	G	A	homo	intergenic	Pik3c3;Rit2	.	.	rs51633434
chr18	30531828	C	T	homo	intergenic	Pik3c3;Rit2	.	.	rs29575476
chr18	30532002	G	A	homo	intergenic	Pik3c3;Rit2	.	.	rs29625832
chr18	30532197	T	C	homo	intergenic	Pik3c3;Rit2	.	.	rs29863556
chr18	30533163	C	T	homo	intergenic	Pik3c3;Rit2	.	.	rs51040350
chr18	30533165	A	T	homo	intergenic	Pik3c3;Rit2	.	.	rs45722559
chr18	30533576	T	G	homo	intergenic	Pik3c3;Rit2	.	.	rs29677503
chr18	30534246	C	T	homo	intergenic	Pik3c3;Rit2	.	.	rs29924563
chr18	30536090	G	A	homo	intergenic	Pik3c3;Rit2	.	.	rs220725023
chr18	30536989	T	C	homo	intergenic	Pik3c3;Rit2	.	.	rs48735291
chr18	30537330	A	G	homo	intergenic	Pik3c3;Rit2	.	.	rs29781872
chr18	30538256	A	G	homo	intergenic	Pik3c3;Rit2	.	.	rs29866155
chr18	30538337	C	T	homo	intergenic	Pik3c3;Rit2	.	.	rs30264162
chr18	30540135	A	C	homo	intergenic	Pik3c3;Rit2	.	.	rs30225230
chr18	30540914	A	T	homo	intergenic	Pik3c3;Rit2	.	.	rs29568958
chr18	30542057	G	T	homo	intergenic	Pik3c3;Rit2	.	.	rs29583166
chr18	30543888	C	T	homo	intergenic	Pik3c3;Rit2	.	.	rs29979298
chr18	30544009	A	T	homo	intergenic	Pik3c3;Rit2	.	.	rs250937059
chr18	30544062	C	A	het	intergenic	Pik3c3;Rit2	.	.	.
chr18	30544065	C	G	homo	intergenic	Pik3c3;Rit2	.	.	.
chr18	30544072	G	C	homo	intergenic	Pik3c3;Rit2	.	.	.
chr18	30544169	G	A	homo	intergenic	Pik3c3;Rit2	.	.	rs261381011
chr18	30544170	C	A	homo	intergenic	Pik3c3;Rit2	.	.	rs230847144
chr18	30544173	C	T	homo	intergenic	Pik3c3;Rit2	.	.	rs224875512
chr18	30544193	C	T	homo	intergenic	Pik3c3;Rit2	.	.	rs222927349
chr18	30544429	A	C	homo	intergenic	Pik3c3;Rit2	.	.	rs244909626
chr18	30544430	C	G	homo	intergenic	Pik3c3;Rit2	.	.	rs258289471
chr18	30544494	G	A	homo	intergenic	Pik3c3;Rit2	.	.	rs107950739
chr18	30544522	C	T	homo	intergenic	Pik3c3;Rit2	.	.	rs29625814
chr18	30544680	C	A	homo	intergenic	Pik3c3;Rit2	.	.	rs230877514
chr18	30544706	A	G	homo	intergenic	Pik3c3;Rit2	.	.	rs29928195
chr18	30545256	G	A	homo	intergenic	Pik3c3;Rit2	.	.	rs30111006
chr18	30545362	T	A	homo	intergenic	Pik3c3;Rit2	.	.	rs29671427
chr18	30545607	T	C	homo	intergenic	Pik3c3;Rit2	.	.	rs29560420
chr18	30545657	T	C	homo	intergenic	Pik3c3;Rit2	.	.	rs29583387
chr18	30545728	G	A	homo	intergenic	Pik3c3;Rit2	.	.	rs29931816
chr18	30545854	A	C	homo	intergenic	Pik3c3;Rit2	.	.	rs30055038
chr18	30545947	G	T	homo	intergenic	Pik3c3;Rit2	.	.	rs29917028
chr18	30545954	C	T	homo	intergenic	Pik3c3;Rit2	.	.	rs29687712
chr18	30546109	A	C	homo	intergenic	Pik3c3;Rit2	.	.	rs30267810
chr18	30546220	A	G	homo	intergenic	Pik3c3;Rit2	.	.	rs108301403
chr18	30546236	A	G	homo	intergenic	Pik3c3;Rit2	.	.	rs260692126
chr18	30547014	C	T	homo	intergenic	Pik3c3;Rit2	.	.	rs30132644
chr18	30547025	A	G	homo	intergenic	Pik3c3;Rit2	.	.	rs29866884
chr18	30547182	G	A	homo	intergenic	Pik3c3;Rit2	.	.	rs29818816
chr18	30547355	T	A	homo	intergenic	Pik3c3;Rit2	.	.	rs29956965
chr18	30547356	A	G	homo	intergenic	Pik3c3;Rit2	.	.	rs29618481
chr18	30547379	A	G	homo	intergenic	Pik3c3;Rit2	.	.	rs29565232
chr18	30548063	C	T	homo	intergenic	Pik3c3;Rit2	.	.	rs45869893
chr18	30548407	G	A	homo	intergenic	Pik3c3;Rit2	.	.	rs30111980
chr18	30548570	T	C	homo	intergenic	Pik3c3;Rit2	.	.	rs48519711
chr18	30548601	C	A	homo	intergenic	Pik3c3;Rit2	.	.	rs51166172
chr18	30548872	C	T	homo	intergenic	Pik3c3;Rit2	.	.	rs51797371
chr18	30548874	C	T	homo	intergenic	Pik3c3;Rit2	.	.	rs48182888
chr18	30548893	T	G	homo	intergenic	Pik3c3;Rit2	.	.	rs51191410
chr18	30549103	G	A	homo	intergenic	Pik3c3;Rit2	.	.	rs244047408
chr18	30549114	A	T	homo	intergenic	Pik3c3;Rit2	.	.	rs50105284
chr18	30549170	A	G	homo	intergenic	Pik3c3;Rit2	.	.	rs233164268
chr18	30549439	C	T	homo	intergenic	Pik3c3;Rit2	.	.	rs30307067
chr18	30549477	G	T	homo	intergenic	Pik3c3;Rit2	.	.	rs30026618
chr18	30549692	T	G	homo	intergenic	Pik3c3;Rit2	.	.	rs29766843
chr18	30549782	G	T	homo	intergenic	Pik3c3;Rit2	.	.	rs29726172
chr18	30549817	C	T	homo	intergenic	Pik3c3;Rit2	.	.	rs255222048
chr18	30549898	C	T	homo	intergenic	Pik3c3;Rit2	.	.	rs218628378
chr18	30549990	A	G	homo	intergenic	Pik3c3;Rit2	.	.	rs238631013
chr18	30549995	A	G	homo	intergenic	Pik3c3;Rit2	.	.	rs251882051
chr18	30550018	G	A	homo	intergenic	Pik3c3;Rit2	.	.	rs220927330
chr18	30550055	G	A	homo	intergenic	Pik3c3;Rit2	.	.	rs246301247
chr18	30550207	G	T	homo	intergenic	Pik3c3;Rit2	.	.	rs52380783
chr18	30550265	T	C	homo	intergenic	Pik3c3;Rit2	.	.	rs52220496
chr18	30550272	C	T	homo	intergenic	Pik3c3;Rit2	.	.	rs52258816
chr18	30550333	C	T	homo	intergenic	Pik3c3;Rit2	.	.	rs52177503
chr18	30550393	G	C	homo	intergenic	Pik3c3;Rit2	.	.	rs224530516
chr18	30550545	A	G	homo	intergenic	Pik3c3;Rit2	.	.	rs29561107
chr18	30550617	C	A	homo	intergenic	Pik3c3;Rit2	.	.	rs30056961
chr18	30550625	G	A	homo	intergenic	Pik3c3;Rit2	.	.	rs47851465
chr18	30550708	A	T	homo	intergenic	Pik3c3;Rit2	.	.	rs30205130
chr18	30550901	G	A	homo	intergenic	Pik3c3;Rit2	.	.	rs29933469
chr18	30551022	T	C	homo	intergenic	Pik3c3;Rit2	.	.	rs29910788
chr18	30551177	C	T	homo	intergenic	Pik3c3;Rit2	.	.	rs30064528
chr18	30551229	C	T	homo	intergenic	Pik3c3;Rit2	.	.	rs29764782
chr18	30551240	T	C	homo	intergenic	Pik3c3;Rit2	.	.	rs30219379
chr18	30551276	T	C	homo	intergenic	Pik3c3;Rit2	.	.	rs220842741
chr18	30551521	C	T	homo	intergenic	Pik3c3;Rit2	.	.	rs45879940
chr18	30551522	A	G	homo	intergenic	Pik3c3;Rit2	.	.	rs50970747
chr18	30551599	A	G	homo	intergenic	Pik3c3;Rit2	.	.	rs30064918
chr18	30551655	G	A	homo	intergenic	Pik3c3;Rit2	.	.	rs52004146
chr18	30551730	T	C	homo	intergenic	Pik3c3;Rit2	.	.	rs30122172
chr18	30551854	C	A	homo	intergenic	Pik3c3;Rit2	.	.	rs224420989
chr18	30551855	C	A	homo	intergenic	Pik3c3;Rit2	.	.	rs246677718
chr18	30551871	G	A	homo	intergenic	Pik3c3;Rit2	.	.	rs257704222
chr18	30551881	C	T	homo	intergenic	Pik3c3;Rit2	.	.	rs226866811
chr18	30552108	A	G	homo	intergenic	Pik3c3;Rit2	.	.	rs50649735
chr18	30552129	C	A	homo	intergenic	Pik3c3;Rit2	.	.	rs47546885
chr18	30552160	T	A	homo	intergenic	Pik3c3;Rit2	.	.	rs51736969
chr18	30552178	T	C	homo	intergenic	Pik3c3;Rit2	.	.	rs108568362
chr18	30552252	G	A	homo	intergenic	Pik3c3;Rit2	.	.	rs45676149
chr18	30552273	A	C	homo	intergenic	Pik3c3;Rit2	.	.	rs47903069
chr18	30552343	C	T	homo	intergenic	Pik3c3;Rit2	.	.	rs48684919
chr18	30552393	G	A	homo	intergenic	Pik3c3;Rit2	.	.	rs243895285
chr18	30552595	G	A	homo	intergenic	Pik3c3;Rit2	.	.	rs48458452
chr18	30552609	A	G	homo	intergenic	Pik3c3;Rit2	.	.	rs45950206
chr18	30552661	C	T	homo	intergenic	Pik3c3;Rit2	.	.	rs51238838
chr18	30552757	C	T	homo	intergenic	Pik3c3;Rit2	.	.	rs47491323
chr18	30552781	T	C	homo	intergenic	Pik3c3;Rit2	.	.	rs50432514
chr18	30552798	T	C	homo	intergenic	Pik3c3;Rit2	.	.	rs46682766
chr18	30552799	T	C	homo	intergenic	Pik3c3;Rit2	.	.	rs46189694
chr18	30552808	G	A	homo	intergenic	Pik3c3;Rit2	.	.	rs48281635
chr18	30552827	T	C	homo	intergenic	Pik3c3;Rit2	.	.	rs48873007
chr18	30552847	A	C	homo	intergenic	Pik3c3;Rit2	.	.	rs50573019
chr18	30552851	A	G	homo	intergenic	Pik3c3;Rit2	.	.	rs49508595
chr18	30552865	G	C	homo	intergenic	Pik3c3;Rit2	.	.	rs50513889
chr18	30552992	T	A	homo	intergenic	Pik3c3;Rit2	.	.	rs251253675
chr18	30553070	G	A	homo	intergenic	Pik3c3;Rit2	.	.	rs48441067
chr18	30553237	T	G	homo	intergenic	Pik3c3;Rit2	.	.	rs48205594
chr18	30553252	C	T	homo	intergenic	Pik3c3;Rit2	.	.	rs47738569
chr18	30553341	A	G	homo	intergenic	Pik3c3;Rit2	.	.	rs51006383
chr18	30553346	A	G	homo	intergenic	Pik3c3;Rit2	.	.	rs259984880
chr18	30553349	A	T	homo	intergenic	Pik3c3;Rit2	.	.	rs50126868
chr18	30553374	T	C	homo	intergenic	Pik3c3;Rit2	.	.	rs108201094
chr18	30553428	T	C	homo	intergenic	Pik3c3;Rit2	.	.	rs51306370
chr18	30553494	A	T	homo	intergenic	Pik3c3;Rit2	.	.	rs51205292
chr18	30553501	A	G	homo	intergenic	Pik3c3;Rit2	.	.	rs50096334
chr18	30553619	G	C	homo	intergenic	Pik3c3;Rit2	.	.	rs225339476
chr18	30553630	G	A	homo	intergenic	Pik3c3;Rit2	.	.	rs238008722
chr18	30553724	A	G	homo	intergenic	Pik3c3;Rit2	.	.	rs215306287
chr18	30553856	T	G	homo	intergenic	Pik3c3;Rit2	.	.	rs51995625
chr18	30553895	A	G	homo	intergenic	Pik3c3;Rit2	.	.	rs48162377
chr18	30553909	G	A	homo	intergenic	Pik3c3;Rit2	.	.	rs48077019
chr18	30553912	T	C	homo	intergenic	Pik3c3;Rit2	.	.	rs46311926
chr18	30554033	G	T	homo	intergenic	Pik3c3;Rit2	.	.	rs48986925
chr18	30554034	G	T	homo	intergenic	Pik3c3;Rit2	.	.	rs47219384
chr18	30554082	T	A	homo	intergenic	Pik3c3;Rit2	.	.	rs47866129
chr18	30554381	G	A	homo	intergenic	Pik3c3;Rit2	.	.	rs52340177
chr18	30554454	T	C	homo	intergenic	Pik3c3;Rit2	.	.	rs213606974
chr18	30554652	T	G	homo	intergenic	Pik3c3;Rit2	.	.	rs49772055
chr18	30554653	G	C	homo	intergenic	Pik3c3;Rit2	.	.	rs258324945
chr18	30554658	G	C	homo	intergenic	Pik3c3;Rit2	.	.	rs48612407
chr18	30554681	C	T	homo	intergenic	Pik3c3;Rit2	.	.	rs49444913
chr18	30554686	A	G	homo	intergenic	Pik3c3;Rit2	.	.	rs51177207
chr18	30554697	T	C	homo	intergenic	Pik3c3;Rit2	.	.	rs51777098
chr18	30554723	C	T	homo	intergenic	Pik3c3;Rit2	.	.	rs51504102
chr18	30554727	T	C	homo	intergenic	Pik3c3;Rit2	.	.	rs51668843
chr18	30554919	G	A	homo	intergenic	Pik3c3;Rit2	.	.	rs249248055
chr18	30554964	C	G	homo	intergenic	Pik3c3;Rit2	.	.	rs49294458
chr18	30554975	A	G	homo	intergenic	Pik3c3;Rit2	.	.	rs51490447
chr18	30555063	A	C	homo	intergenic	Pik3c3;Rit2	.	.	rs51713282
chr18	30555071	A	G	homo	intergenic	Pik3c3;Rit2	.	.	rs51269639
chr18	30555077	C	T	homo	intergenic	Pik3c3;Rit2	.	.	rs49339040
chr18	30555155	T	G	homo	intergenic	Pik3c3;Rit2	.	.	rs50995254
chr18	30555215	G	T	homo	intergenic	Pik3c3;Rit2	.	.	rs51282251
chr18	30555519	G	A	homo	intergenic	Pik3c3;Rit2	.	.	rs47857789
chr18	30555886	A	G	homo	intergenic	Pik3c3;Rit2	.	.	rs47144884
chr18	30555957	G	A	homo	intergenic	Pik3c3;Rit2	.	.	rs47110128
chr18	30556001	A	G	homo	intergenic	Pik3c3;Rit2	.	.	rs51333643
chr18	30556024	C	A	homo	intergenic	Pik3c3;Rit2	.	.	rs49563511
chr18	30556132	A	C	homo	intergenic	Pik3c3;Rit2	.	.	rs47272128
chr18	30556180	A	T	homo	intergenic	Pik3c3;Rit2	.	.	rs48892460
chr18	30556366	A	G	homo	intergenic	Pik3c3;Rit2	.	.	rs46926551
chr18	30556402	C	T	homo	intergenic	Pik3c3;Rit2	.	.	rs51702250
chr18	30556533	G	A	homo	intergenic	Pik3c3;Rit2	.	.	rs49984290
chr18	30556672	C	T	homo	intergenic	Pik3c3;Rit2	.	.	rs48439795
chr18	30556722	G	A	homo	intergenic	Pik3c3;Rit2	.	.	rs46950786
chr18	30556754	A	G	homo	intergenic	Pik3c3;Rit2	.	.	rs250687273
chr18	30556809	C	A	homo	intergenic	Pik3c3;Rit2	.	.	rs30107905
chr18	30556883	G	A	homo	intergenic	Pik3c3;Rit2	.	.	rs240028979
chr18	30556901	A	C	homo	intergenic	Pik3c3;Rit2	.	.	rs263351547
chr18	30556963	A	G	homo	intergenic	Pik3c3;Rit2	.	.	rs50489332
chr18	30557060	T	A	homo	intergenic	Pik3c3;Rit2	.	.	rs46129163
chr18	30557152	G	T	homo	intergenic	Pik3c3;Rit2	.	.	rs261089567
chr18	30557221	C	G	homo	intergenic	Pik3c3;Rit2	.	.	rs50257125
chr18	30557246	T	C	homo	intergenic	Pik3c3;Rit2	.	.	rs46314534
chr18	30557328	T	C	homo	intergenic	Pik3c3;Rit2	.	.	rs48825807
chr18	30557464	G	A	homo	intergenic	Pik3c3;Rit2	.	.	rs225710961
chr18	30557493	T	G	homo	intergenic	Pik3c3;Rit2	.	.	rs45737122
chr18	30557536	T	C	homo	intergenic	Pik3c3;Rit2	.	.	rs266052663
chr18	30557564	T	A	homo	intergenic	Pik3c3;Rit2	.	.	rs51206773
chr18	30557616	T	C	homo	intergenic	Pik3c3;Rit2	.	.	rs224062383
chr18	30557657	A	T	homo	intergenic	Pik3c3;Rit2	.	.	rs51460291
chr18	30557705	T	C	homo	intergenic	Pik3c3;Rit2	.	.	rs50759270
chr18	30557727	C	T	homo	intergenic	Pik3c3;Rit2	.	.	rs48860022
chr18	30557730	C	T	homo	intergenic	Pik3c3;Rit2	.	.	rs50400354
chr18	30557748	G	A	homo	intergenic	Pik3c3;Rit2	.	.	rs50137312
chr18	30557755	A	G	homo	intergenic	Pik3c3;Rit2	.	.	rs51318461
chr18	30557759	C	G	homo	intergenic	Pik3c3;Rit2	.	.	rs47107655
chr18	30557837	C	T	homo	intergenic	Pik3c3;Rit2	.	.	rs216640528
chr18	30557858	G	C	homo	intergenic	Pik3c3;Rit2	.	.	rs51321046
chr18	30557869	G	A	homo	intergenic	Pik3c3;Rit2	.	.	rs46454916
chr18	30557882	T	A	homo	intergenic	Pik3c3;Rit2	.	.	rs51079860
chr18	30557902	G	C	homo	intergenic	Pik3c3;Rit2	.	.	rs218789481
chr18	30557903	T	G	homo	intergenic	Pik3c3;Rit2	.	.	rs232761899
chr18	30557907	C	A	homo	intergenic	Pik3c3;Rit2	.	.	rs251809884
chr18	30557915	C	T	homo	intergenic	Pik3c3;Rit2	.	.	rs50941648
chr18	30557953	G	A	homo	intergenic	Pik3c3;Rit2	.	.	rs51240110
chr18	30557972	C	T	homo	intergenic	Pik3c3;Rit2	.	.	rs47909834
chr18	30557982	T	C	homo	intergenic	Pik3c3;Rit2	.	.	rs48404028
chr18	30557988	T	C	homo	intergenic	Pik3c3;Rit2	.	.	rs48296658
chr18	30557994	T	A	homo	intergenic	Pik3c3;Rit2	.	.	rs47613959
chr18	30558097	G	A	homo	intergenic	Pik3c3;Rit2	.	.	rs264954311
chr18	30558108	C	T	homo	intergenic	Pik3c3;Rit2	.	.	rs46128980
chr18	30558113	C	T	homo	intergenic	Pik3c3;Rit2	.	.	rs49474806
chr18	30558139	C	T	homo	intergenic	Pik3c3;Rit2	.	.	rs45972353
chr18	30558141	G	A	homo	intergenic	Pik3c3;Rit2	.	.	rs226588872
chr18	30558146	G	A	homo	intergenic	Pik3c3;Rit2	.	.	rs49818386
chr18	30558159	G	A	homo	intergenic	Pik3c3;Rit2	.	.	rs46332704
chr18	30558161	G	A	homo	intergenic	Pik3c3;Rit2	.	.	rs47794465
chr18	30558213	C	T	homo	intergenic	Pik3c3;Rit2	.	.	rs50492399
chr18	30558250	G	A	homo	intergenic	Pik3c3;Rit2	.	.	rs47079591
chr18	30558252	G	A	homo	intergenic	Pik3c3;Rit2	.	.	rs47003028
chr18	30558273	G	A	homo	intergenic	Pik3c3;Rit2	.	.	rs47612577
chr18	30558313	T	C	homo	intergenic	Pik3c3;Rit2	.	.	rs46449966
chr18	30558389	A	G	homo	intergenic	Pik3c3;Rit2	.	.	rs46513579
chr18	30558394	A	G	homo	intergenic	Pik3c3;Rit2	.	.	rs245811556
chr18	30558396	T	G	homo	intergenic	Pik3c3;Rit2	.	.	rs50498058
chr18	30558547	T	G	homo	intergenic	Pik3c3;Rit2	.	.	rs46299023
chr18	30558549	A	G	homo	intergenic	Pik3c3;Rit2	.	.	rs51310332
chr18	30558660	C	T	homo	intergenic	Pik3c3;Rit2	.	.	rs236385574
chr18	30558704	A	T	homo	intergenic	Pik3c3;Rit2	.	.	rs47103517
chr18	30558706	A	G	homo	intergenic	Pik3c3;Rit2	.	.	rs225906941
chr18	30560451	A	G	homo	intergenic	Pik3c3;Rit2	.	.	rs252110515
chr18	30560465	T	G	homo	intergenic	Pik3c3;Rit2	.	.	rs215132551
chr18	30560492	G	A	homo	intergenic	Pik3c3;Rit2	.	.	rs245033885
chr18	30560520	T	C	homo	intergenic	Pik3c3;Rit2	.	.	rs214960452
chr18	30560534	A	G	homo	intergenic	Pik3c3;Rit2	.	.	rs236420249
chr18	30560554	A	C	homo	intergenic	Pik3c3;Rit2	.	.	rs226560330
chr18	30560565	G	A	homo	intergenic	Pik3c3;Rit2	.	.	rs235414078
chr18	30560569	A	G	homo	intergenic	Pik3c3;Rit2	.	.	rs251588211
chr18	30560572	T	C	homo	intergenic	Pik3c3;Rit2	.	.	rs221663932
chr18	30560614	T	C	homo	intergenic	Pik3c3;Rit2	.	.	rs239712183
chr18	30560681	C	T	homo	intergenic	Pik3c3;Rit2	.	.	rs265682534
chr18	30560729	A	T	homo	intergenic	Pik3c3;Rit2	.	.	rs580047221
chr18	30560744	G	A	homo	intergenic	Pik3c3;Rit2	.	.	rs108092527
chr18	30560790	T	C	homo	intergenic	Pik3c3;Rit2	.	.	rs52089789
chr18	30560879	C	T	homo	intergenic	Pik3c3;Rit2	.	.	rs50869208
chr18	30560891	A	C	homo	intergenic	Pik3c3;Rit2	.	.	rs50396517
chr18	30560934	T	C	homo	intergenic	Pik3c3;Rit2	.	.	rs229927819
chr18	30560935	G	T	homo	intergenic	Pik3c3;Rit2	.	.	rs48146827
chr18	30560977	T	C	homo	intergenic	Pik3c3;Rit2	.	.	rs47897084
chr18	30560987	C	T	homo	intergenic	Pik3c3;Rit2	.	.	rs49604759
chr18	30561002	G	T	homo	intergenic	Pik3c3;Rit2	.	.	rs50867918
chr18	30561068	A	G	homo	intergenic	Pik3c3;Rit2	.	.	rs227995785
chr18	30561071	T	G	homo	intergenic	Pik3c3;Rit2	.	.	rs585794371
chr18	30561081	G	A	homo	intergenic	Pik3c3;Rit2	.	.	rs262754601
chr18	30561082	T	C	homo	intergenic	Pik3c3;Rit2	.	.	rs228324302
chr18	30561084	G	T	homo	intergenic	Pik3c3;Rit2	.	.	rs218336764
chr18	30561114	G	A	homo	intergenic	Pik3c3;Rit2	.	.	rs245425735
chr18	30561115	T	C	homo	intergenic	Pik3c3;Rit2	.	.	rs50513318
chr18	30561123	C	T	homo	intergenic	Pik3c3;Rit2	.	.	rs47062608
chr18	30561137	T	C	homo	intergenic	Pik3c3;Rit2	.	.	rs46806551
chr18	30561156	G	C	homo	intergenic	Pik3c3;Rit2	.	.	rs46811378
chr18	30561214	A	T	homo	intergenic	Pik3c3;Rit2	.	.	rs49288666
chr18	30561224	C	T	homo	intergenic	Pik3c3;Rit2	.	.	rs47814898
chr18	30561258	C	T	homo	intergenic	Pik3c3;Rit2	.	.	rs49691295
chr18	30561264	T	C	homo	intergenic	Pik3c3;Rit2	.	.	rs46858900
chr18	30561271	C	A	homo	intergenic	Pik3c3;Rit2	.	.	rs49645680
chr18	30561396	T	G	homo	intergenic	Pik3c3;Rit2	.	.	rs48473846
chr18	30561438	T	G	homo	intergenic	Pik3c3;Rit2	.	.	rs46007294
chr18	30561461	C	T	homo	intergenic	Pik3c3;Rit2	.	.	rs51672828
chr18	30561535	A	C	het	intergenic	Pik3c3;Rit2	.	.	.
chr18	30561542	T	G	het	intergenic	Pik3c3;Rit2	.	.	rs236054080
chr18	30561594	A	G	homo	intergenic	Pik3c3;Rit2	.	.	rs52073756
chr18	30561641	T	C	homo	intergenic	Pik3c3;Rit2	.	.	rs47081282
chr18	30561657	T	G	homo	intergenic	Pik3c3;Rit2	.	.	rs47342840
chr18	30561685	G	A	homo	intergenic	Pik3c3;Rit2	.	.	rs47621248
chr18	30561768	T	G	homo	intergenic	Pik3c3;Rit2	.	.	rs48559876
chr18	30561801	T	G	homo	intergenic	Pik3c3;Rit2	.	.	rs48767734
chr18	30561823	G	A	homo	intergenic	Pik3c3;Rit2	.	.	rs47252857
chr18	30561829	A	C	homo	intergenic	Pik3c3;Rit2	.	.	rs49487459
chr18	30561868	T	C	homo	intergenic	Pik3c3;Rit2	.	.	rs49328733
chr18	30561870	C	T	homo	intergenic	Pik3c3;Rit2	.	.	rs51131966
chr18	30561943	G	A	homo	intergenic	Pik3c3;Rit2	.	.	rs45837415
chr18	30561947	A	G	homo	intergenic	Pik3c3;Rit2	.	.	rs50955883
chr18	30562245	T	C	homo	intergenic	Pik3c3;Rit2	.	.	rs51168437
chr18	30562260	G	T	homo	intergenic	Pik3c3;Rit2	.	.	rs49156946
chr18	30562301	A	G	homo	intergenic	Pik3c3;Rit2	.	.	rs48949852
chr18	30562303	G	T	homo	intergenic	Pik3c3;Rit2	.	.	rs46141798
chr18	30562423	A	T	homo	intergenic	Pik3c3;Rit2	.	.	rs51220392
chr18	30562591	T	G	homo	intergenic	Pik3c3;Rit2	.	.	rs247611494
chr18	30562599	G	A	homo	intergenic	Pik3c3;Rit2	.	.	.
chr18	30562621	A	T	homo	intergenic	Pik3c3;Rit2	.	.	rs52193162
chr18	30562649	T	C	homo	intergenic	Pik3c3;Rit2	.	.	rs47693662
chr18	30562671	A	G	homo	intergenic	Pik3c3;Rit2	.	.	rs52171184
chr18	30562840	A	G	homo	intergenic	Pik3c3;Rit2	.	.	rs51435221
chr18	30562875	G	C	homo	intergenic	Pik3c3;Rit2	.	.	rs46110593
chr18	30562888	A	G	homo	intergenic	Pik3c3;Rit2	.	.	rs51378614
chr18	30562897	G	A	homo	intergenic	Pik3c3;Rit2	.	.	rs50553721
chr18	30562958	A	G	homo	intergenic	Pik3c3;Rit2	.	.	rs51755532
chr18	30562973	A	T	homo	intergenic	Pik3c3;Rit2	.	.	rs48911412
chr18	30562988	G	A	homo	intergenic	Pik3c3;Rit2	.	.	rs51578217
chr18	30562999	A	G	homo	intergenic	Pik3c3;Rit2	.	.	rs49637065
chr18	30563022	T	C	homo	intergenic	Pik3c3;Rit2	.	.	rs46712054
chr18	30563050	A	G	homo	intergenic	Pik3c3;Rit2	.	.	rs45800613
chr18	30563070	A	C	homo	intergenic	Pik3c3;Rit2	.	.	rs49937147
chr18	30563088	G	T	homo	intergenic	Pik3c3;Rit2	.	.	rs47464616
chr18	30563164	A	T	homo	intergenic	Pik3c3;Rit2	.	.	rs49815782
chr18	30563186	T	G	homo	intergenic	Pik3c3;Rit2	.	.	rs46788922
chr18	30563191	A	G	homo	intergenic	Pik3c3;Rit2	.	.	rs50939082
chr18	30563207	T	C	homo	intergenic	Pik3c3;Rit2	.	.	rs50102138
chr18	30563245	T	A	homo	intergenic	Pik3c3;Rit2	.	.	rs107990560
chr18	30563247	T	C	homo	intergenic	Pik3c3;Rit2	.	.	rs107955691
chr18	30563256	G	A	homo	intergenic	Pik3c3;Rit2	.	.	rs108650465
chr18	30563263	T	C	homo	intergenic	Pik3c3;Rit2	.	.	rs108845542
chr18	30563266	C	T	homo	intergenic	Pik3c3;Rit2	.	.	rs107632718
chr18	30563280	T	G	homo	intergenic	Pik3c3;Rit2	.	.	rs108647482
chr18	30563299	C	T	homo	intergenic	Pik3c3;Rit2	.	.	rs233289636
chr18	30563300	T	C	homo	intergenic	Pik3c3;Rit2	.	.	rs233289636
chr18	30563439	G	A	homo	intergenic	Pik3c3;Rit2	.	.	rs52550218
chr18	30563516	C	T	homo	intergenic	Pik3c3;Rit2	.	.	rs51365212
chr18	30563517	T	C	homo	intergenic	Pik3c3;Rit2	.	.	rs51365212
chr18	30563545	T	C	homo	intergenic	Pik3c3;Rit2	.	.	rs108374318
chr18	30563634	A	G	homo	intergenic	Pik3c3;Rit2	.	.	rs49057533
chr18	30563645	T	A	homo	intergenic	Pik3c3;Rit2	.	.	rs51672641
chr18	30563656	T	A	homo	intergenic	Pik3c3;Rit2	.	.	rs50630750
chr18	30563703	T	C	homo	intergenic	Pik3c3;Rit2	.	.	rs108030266
chr18	30563754	G	A	homo	intergenic	Pik3c3;Rit2	.	.	rs51369527
chr18	30563905	G	C	homo	intergenic	Pik3c3;Rit2	.	.	rs49099065
chr18	30564058	C	T	homo	intergenic	Pik3c3;Rit2	.	.	rs52343718
chr18	30564140	T	G	homo	intergenic	Pik3c3;Rit2	.	.	rs51075118
chr18	30564202	G	A	homo	intergenic	Pik3c3;Rit2	.	.	rs50894569
chr18	30564277	A	G	homo	intergenic	Pik3c3;Rit2	.	.	rs45779348
chr18	30564281	T	C	homo	intergenic	Pik3c3;Rit2	.	.	rs47850472
chr18	30564419	C	A	homo	intergenic	Pik3c3;Rit2	.	.	rs46415351
chr18	30564430	T	G	homo	intergenic	Pik3c3;Rit2	.	.	rs50413963
chr18	30564475	C	T	homo	intergenic	Pik3c3;Rit2	.	.	rs46539795
chr18	30564583	G	A	homo	intergenic	Pik3c3;Rit2	.	.	rs48321595
chr18	30564968	A	G	homo	intergenic	Pik3c3;Rit2	.	.	rs51783280
chr18	30565072	A	T	homo	intergenic	Pik3c3;Rit2	.	.	rs215621172
chr18	30565157	T	G	homo	intergenic	Pik3c3;Rit2	.	.	rs51765247
chr18	30565211	C	T	homo	intergenic	Pik3c3;Rit2	.	.	rs47442826
chr18	30565230	A	G	homo	intergenic	Pik3c3;Rit2	.	.	rs47542652
chr18	30565392	A	G	homo	intergenic	Pik3c3;Rit2	.	.	rs47778987
chr18	30565731	A	G	homo	intergenic	Pik3c3;Rit2	.	.	rs47597419
chr18	30565823	G	A	homo	intergenic	Pik3c3;Rit2	.	.	rs51327616
chr18	30566028	G	A	homo	intergenic	Pik3c3;Rit2	.	.	rs47652482
chr18	30566043	C	G	homo	intergenic	Pik3c3;Rit2	.	.	rs51122530
chr18	30566224	C	G	homo	intergenic	Pik3c3;Rit2	.	.	rs46223984
chr18	30566239	A	G	homo	intergenic	Pik3c3;Rit2	.	.	rs50722010
chr18	30566300	G	T	homo	intergenic	Pik3c3;Rit2	.	.	rs46755796
chr18	30566347	T	G	homo	intergenic	Pik3c3;Rit2	.	.	rs50902278
chr18	30566394	C	T	homo	intergenic	Pik3c3;Rit2	.	.	rs48891509
chr18	30566454	C	T	homo	intergenic	Pik3c3;Rit2	.	.	rs51960219
chr18	30566478	C	G	homo	intergenic	Pik3c3;Rit2	.	.	rs51158650
chr18	30566496	G	T	homo	intergenic	Pik3c3;Rit2	.	.	rs49854317
chr18	30566501	A	C	homo	intergenic	Pik3c3;Rit2	.	.	rs50628195
chr18	30566510	A	G	homo	intergenic	Pik3c3;Rit2	.	.	rs45808248
chr18	30566522	A	G	homo	intergenic	Pik3c3;Rit2	.	.	rs46037970
chr18	30566533	A	C	homo	intergenic	Pik3c3;Rit2	.	.	rs47922494
chr18	30566539	G	T	homo	intergenic	Pik3c3;Rit2	.	.	rs48133266
chr18	30566570	T	C	homo	intergenic	Pik3c3;Rit2	.	.	rs45834498
[truncated: 26,972 more rows]
