# Supplementary material for: Genetic locus responsible for diabetic phenotype in the insulin hyposecretion (ihs) mouse
Source: PLoS One. 2020 Jun 5;15(6):e0234132. doi: 10.1371/journal.pone.0234132 (PMC7274380; doi:10.1371/journal.pone.0234132)
Supplement: S8 Table — (XLSX) [file pone.0234132.s010.xlsx]

## Sheet: S8 Table
S8 Table. InDel mutations in the ihs locus.
Chr	Position	ref	var	genotype	region	gene	mt type	aa change	snp142
chr18	29801128	A	AT	homo	intergenic	4930578E11Rik;Pik3c3	.	.	rs235026343
chr18	29801532	ACACACACATATG	A	homo	intergenic	4930578E11Rik;Pik3c3	.	.	.
chr18	29801578	A	AAG	homo	intergenic	4930578E11Rik;Pik3c3	.	.	rs256638963
chr18	29801987	ATGTGTG	A	homo	intergenic	4930578E11Rik;Pik3c3	.	.	rs223167368
chr18	29802386	T	TC	homo	intergenic	4930578E11Rik;Pik3c3	.	.	rs243827865
chr18	29803411	AAC	A	homo	intergenic	4930578E11Rik;Pik3c3	.	.	rs259791429
chr18	29807757	A	AG	homo	intergenic	4930578E11Rik;Pik3c3	.	.	rs230449900
chr18	29808469	A	AGAAG	homo	intergenic	4930578E11Rik;Pik3c3	.	.	rs248272670
chr18	29808559	T	TA	homo	intergenic	4930578E11Rik;Pik3c3	.	.	.
chr18	29809923	C	CT	homo	intergenic	4930578E11Rik;Pik3c3	.	.	.
chr18	29812372	AGT	A	homo	intergenic	4930578E11Rik;Pik3c3	.	.	rs240761197
chr18	29813199	A	ACTTTCTTT	homo	intergenic	4930578E11Rik;Pik3c3	.	.	rs229137499
chr18	29813947	A	AGTGTGTGT	homo	intergenic	4930578E11Rik;Pik3c3	.	.	.
chr18	29815526	G	GTC	homo	intergenic	4930578E11Rik;Pik3c3	.	.	.
chr18	29815588	CAGAGAGAGAGAGACAGAGAGAGAG	C	het	intergenic	4930578E11Rik;Pik3c3	.	.	.
chr18	29818549	CAATA	C	homo	intergenic	4930578E11Rik;Pik3c3	.	.	rs211996098
chr18	29818624	TAC	T	homo	intergenic	4930578E11Rik;Pik3c3	.	.	rs228187770
chr18	29818645	G	GTA	homo	intergenic	4930578E11Rik;Pik3c3	.	.	.
chr18	29819785	AAG	A	homo	intergenic	4930578E11Rik;Pik3c3	.	.	rs237676327
chr18	29824584	C	CAAAAAAAAA	homo	intergenic	4930578E11Rik;Pik3c3	.	.	.
chr18	29828169	GAA	G	homo	intergenic	4930578E11Rik;Pik3c3	.	.	.
chr18	29830865	G	GAT	homo	intergenic	4930578E11Rik;Pik3c3	.	.	rs257012916
chr18	29832024	T	TGAA	homo	intergenic	4930578E11Rik;Pik3c3	.	.	rs228214018
chr18	29837516	T	TTTTA	homo	intergenic	4930578E11Rik;Pik3c3	.	.	.
chr18	29837759	C	CT	homo	intergenic	4930578E11Rik;Pik3c3	.	.	.
chr18	29838477	T	TTC	het	intergenic	4930578E11Rik;Pik3c3	.	.	.
chr18	29838535	C	CTCTCTCTCTCTG	het	intergenic	4930578E11Rik;Pik3c3	.	.	.
chr18	29838555	GTCTC	G	het	intergenic	4930578E11Rik;Pik3c3	.	.	.
chr18	29838653	C	CACACACACACACACAA	homo	intergenic	4930578E11Rik;Pik3c3	.	.	.
chr18	29838770	G	GA	homo	intergenic	4930578E11Rik;Pik3c3	.	.	rs235391766
chr18	29839311	G	GA	homo	intergenic	4930578E11Rik;Pik3c3	.	.	rs252935981
chr18	29839943	T	TGTACAA	homo	intergenic	4930578E11Rik;Pik3c3	.	.	.
chr18	29839945	G	GA	homo	intergenic	4930578E11Rik;Pik3c3	.	.	.
chr18	29839949	T	TGTGCTAAA	homo	intergenic	4930578E11Rik;Pik3c3	.	.	.
chr18	29840330	A	ACATTCATTTTC	homo	intergenic	4930578E11Rik;Pik3c3	.	.	rs245576604
chr18	29840593	CGAGGG	C	homo	intergenic	4930578E11Rik;Pik3c3	.	.	rs250613978
chr18	29840826	T	TAC	homo	intergenic	4930578E11Rik;Pik3c3	.	.	.
chr18	29843135	TATAATAATAATAACA	T	homo	intergenic	4930578E11Rik;Pik3c3	.	.	rs245203434
chr18	29843484	GA	G	homo	intergenic	4930578E11Rik;Pik3c3	.	.	.
chr18	29843487	GAAGAAGAAGAAGAA	G	homo	intergenic	4930578E11Rik;Pik3c3	.	.	.
chr18	29843691	TA	T	homo	intergenic	4930578E11Rik;Pik3c3	.	.	rs258554862
chr18	29843970	T	TG	homo	intergenic	4930578E11Rik;Pik3c3	.	.	rs228488523
chr18	29844081	G	GT	homo	intergenic	4930578E11Rik;Pik3c3	.	.	rs247137982
chr18	29844498	C	CACACACACACACACACACAT	homo	intergenic	4930578E11Rik;Pik3c3	.	.	.
chr18	29845045	A	ACAATAT	homo	intergenic	4930578E11Rik;Pik3c3	.	.	rs239541522
chr18	29845186	TG	T	homo	intergenic	4930578E11Rik;Pik3c3	.	.	rs261264580
chr18	29845769	G	GAC	homo	intergenic	4930578E11Rik;Pik3c3	.	.	rs227121302
chr18	29845921	CA	C	homo	intergenic	4930578E11Rik;Pik3c3	.	.	rs252475095
chr18	29847800	GA	G	homo	intergenic	4930578E11Rik;Pik3c3	.	.	rs214611484
chr18	29848184	CAG	C	homo	intergenic	4930578E11Rik;Pik3c3	.	.	rs248758970
chr18	29848270	G	GA	homo	intergenic	4930578E11Rik;Pik3c3	.	.	rs258008923
chr18	29848286	G	GA	homo	intergenic	4930578E11Rik;Pik3c3	.	.	.
chr18	29849182	T	TAAGACTCAC	homo	intergenic	4930578E11Rik;Pik3c3	.	.	rs234784769
chr18	29849378	GTT	G	homo	intergenic	4930578E11Rik;Pik3c3	.	.	rs233028900
chr18	29849398	AC	A	homo	intergenic	4930578E11Rik;Pik3c3	.	.	rs233910653
chr18	29851756	CATCT	C	homo	intergenic	4930578E11Rik;Pik3c3	.	.	.
chr18	29852900	TG	T	homo	intergenic	4930578E11Rik;Pik3c3	.	.	.
chr18	29853254	A	AG	het	intergenic	4930578E11Rik;Pik3c3	.	.	.
chr18	29853618	TTATATATATATATATATATA	T	homo	intergenic	4930578E11Rik;Pik3c3	.	.	rs243899174
chr18	29855965	ATTTCTTTTTTT	A	homo	intergenic	4930578E11Rik;Pik3c3	.	.	rs256410921
chr18	29856139	GTC	G	homo	intergenic	4930578E11Rik;Pik3c3	.	.	rs259865438
chr18	29856175	A	AT	homo	intergenic	4930578E11Rik;Pik3c3	.	.	.
chr18	29856797	A	AAC	homo	intergenic	4930578E11Rik;Pik3c3	.	.	rs240475840
chr18	29856883	T	TACAC	homo	intergenic	4930578E11Rik;Pik3c3	.	.	.
chr18	29857285	A	AT	homo	intergenic	4930578E11Rik;Pik3c3	.	.	.
chr18	29860885	CT	C	homo	intergenic	4930578E11Rik;Pik3c3	.	.	rs226910162
chr18	29865363	C	CCTCCTCCTT	het	intergenic	4930578E11Rik;Pik3c3	.	.	.
chr18	29865378	T	TCTCCTC	homo	intergenic	4930578E11Rik;Pik3c3	.	.	.
chr18	29865443	G	GCACACACACACACACACACACA	homo	intergenic	4930578E11Rik;Pik3c3	.	.	.
chr18	29867290	CTG	C	homo	intergenic	4930578E11Rik;Pik3c3	.	.	rs238352576
chr18	29867778	GAA	G	homo	intergenic	4930578E11Rik;Pik3c3	.	.	rs240324803
chr18	29867879	G	GGGAAGGAAGGAA	homo	intergenic	4930578E11Rik;Pik3c3	.	.	.
chr18	29868229	GAATGAATGA	G	homo	intergenic	4930578E11Rik;Pik3c3	.	.	rs251799486
chr18	29868783	T	TCCTTCCTTCCTTCCTTCCTTCCTC	homo	intergenic	4930578E11Rik;Pik3c3	.	.	.
chr18	29869629	GCTCT	G	homo	intergenic	4930578E11Rik;Pik3c3	.	.	.
chr18	29870184	T	TCTCCCC	homo	intergenic	4930578E11Rik;Pik3c3	.	.	rs238613944
chr18	29870290	GATATATATATATATATATATATATATATATAT	G	homo	intergenic	4930578E11Rik;Pik3c3	.	.	.
chr18	29870346	TATATATATAC	T	homo	intergenic	4930578E11Rik;Pik3c3	.	.	.
chr18	29870380	GAT	G	homo	intergenic	4930578E11Rik;Pik3c3	.	.	.
chr18	29870400	TATA	T	homo	intergenic	4930578E11Rik;Pik3c3	.	.	.
chr18	29870405	G	GAT	homo	intergenic	4930578E11Rik;Pik3c3	.	.	.
chr18	29870418	TTA	T	homo	intergenic	4930578E11Rik;Pik3c3	.	.	rs264482828
chr18	29870433	GAT	G	homo	intergenic	4930578E11Rik;Pik3c3	.	.	rs232220612
chr18	29870681	TG	T	homo	intergenic	4930578E11Rik;Pik3c3	.	.	rs219180883
chr18	29871165	A	AACAAAACAAAAC	homo	intergenic	4930578E11Rik;Pik3c3	.	.	.
chr18	29871214	CA	C	homo	intergenic	4930578E11Rik;Pik3c3	.	.	rs256981657
chr18	29871547	CA	C	homo	intergenic	4930578E11Rik;Pik3c3	.	.	rs233577898
chr18	29871706	C	CA	homo	intergenic	4930578E11Rik;Pik3c3	.	.	rs213476045
chr18	29871717	T	TATC	homo	intergenic	4930578E11Rik;Pik3c3	.	.	.
chr18	29872274	CT	C	homo	intergenic	4930578E11Rik;Pik3c3	.	.	rs242067707
chr18	29872948	ACTTT	A	homo	intergenic	4930578E11Rik;Pik3c3	.	.	rs256829893
chr18	29873933	G	GA	homo	intergenic	4930578E11Rik;Pik3c3	.	.	rs232591705
chr18	29874793	TC	T	homo	intergenic	4930578E11Rik;Pik3c3	.	.	rs242792262
chr18	29875065	TTC	T	homo	intergenic	4930578E11Rik;Pik3c3	.	.	.
chr18	29875068	G	GTA	homo	intergenic	4930578E11Rik;Pik3c3	.	.	.
chr18	29875236	CAG	C	homo	intergenic	4930578E11Rik;Pik3c3	.	.	rs217015080
chr18	29875248	A	AT	homo	intergenic	4930578E11Rik;Pik3c3	.	.	.
chr18	29875407	GT	G	homo	intergenic	4930578E11Rik;Pik3c3	.	.	rs386921531
chr18	29875430	CGCAT	C	homo	intergenic	4930578E11Rik;Pik3c3	.	.	.
chr18	29875451	ATACACAAACACAAACACACGCACACACACG	A	homo	intergenic	4930578E11Rik;Pik3c3	.	.	.
chr18	29875492	CACACACACACACACACAT	C	het	intergenic	4930578E11Rik;Pik3c3	.	.	.
chr18	29875508	CAT	C	het	intergenic	4930578E11Rik;Pik3c3	.	.	rs252894374
chr18	29875947	G	GA	homo	intergenic	4930578E11Rik;Pik3c3	.	.	rs259338584
chr18	29876387	CT	C	homo	intergenic	4930578E11Rik;Pik3c3	.	.	rs228184905
chr18	29876594	AT	A	homo	intergenic	4930578E11Rik;Pik3c3	.	.	rs244975736
chr18	29876735	C	CTAAT	homo	intergenic	4930578E11Rik;Pik3c3	.	.	rs212016710
chr18	29877494	C	CT	homo	intergenic	4930578E11Rik;Pik3c3	.	.	rs232991049
chr18	29877919	TCAAAGAAAGCAATGAGTAGAGGCACGGGTGG	T	homo	intergenic	4930578E11Rik;Pik3c3	.	.	.
chr18	29881240	C	CCCACA	het	intergenic	4930578E11Rik;Pik3c3	.	.	.
chr18	29881240	C	CCACA	het	intergenic	4930578E11Rik;Pik3c3	.	.	.
chr18	29882376	A	AGCC	het	intergenic	4930578E11Rik;Pik3c3	.	.	.
chr18	29882378	A	AATCAGCCCAGG	homo	intergenic	4930578E11Rik;Pik3c3	.	.	.
chr18	29884880	TA	T	homo	intergenic	4930578E11Rik;Pik3c3	.	.	rs226432814
chr18	29885707	C	CTTTT	homo	intergenic	4930578E11Rik;Pik3c3	.	.	.
chr18	29887418	CACAT	C	homo	intergenic	4930578E11Rik;Pik3c3	.	.	rs214404957
chr18	29887767	GACAC	G	homo	intergenic	4930578E11Rik;Pik3c3	.	.	rs214637863
chr18	29889667	C	CTTTT	het	intergenic	4930578E11Rik;Pik3c3	.	.	.
chr18	29896363	GCCCC	G	homo	intergenic	4930578E11Rik;Pik3c3	.	.	.
chr18	29898037	TTG	T	homo	intergenic	4930578E11Rik;Pik3c3	.	.	.
chr18	29899545	T	TGTCTGCTCAGAGCTTCTGGATCAAAGGCTCTTATCACTTAGGAAAACCGCAATAATGG	homo	intergenic	4930578E11Rik;Pik3c3	.	.	.
chr18	29901261	G	GTTTTT	homo	intergenic	4930578E11Rik;Pik3c3	.	.	.
chr18	29902269	TAA	T	homo	intergenic	4930578E11Rik;Pik3c3	.	.	rs244909402
chr18	29902884	T	TA	homo	intergenic	4930578E11Rik;Pik3c3	.	.	.
chr18	29905797	A	AT	homo	intergenic	4930578E11Rik;Pik3c3	.	.	.
chr18	29905798	A	AAAATAAAAT	homo	intergenic	4930578E11Rik;Pik3c3	.	.	.
chr18	29906075	CATATT	C	homo	intergenic	4930578E11Rik;Pik3c3	.	.	rs233591821
chr18	29906805	TTTGC	T	homo	intergenic	4930578E11Rik;Pik3c3	.	.	rs263591009
chr18	29906977	T	TA	homo	intergenic	4930578E11Rik;Pik3c3	.	.	rs218683692
chr18	29908722	AGAT	A	homo	intergenic	4930578E11Rik;Pik3c3	.	.	rs253037602
chr18	29909723	GTTTTGTTTTGTT	G	homo	intergenic	4930578E11Rik;Pik3c3	.	.	rs216040855
chr18	29909901	CTTTTTTT	C	homo	intergenic	4930578E11Rik;Pik3c3	.	.	rs262616229
chr18	29910302	CTTTTTTTTT	C	homo	intergenic	4930578E11Rik;Pik3c3	.	.	.
chr18	29913360	G	GAA	homo	intergenic	4930578E11Rik;Pik3c3	.	.	.
chr18	29913367	AG	A	homo	intergenic	4930578E11Rik;Pik3c3	.	.	rs218514198
chr18	29913372	G	GA	homo	intergenic	4930578E11Rik;Pik3c3	.	.	.
chr18	29913386	G	GAAAAAAGAAAAAAAAGAAAAAGAA	homo	intergenic	4930578E11Rik;Pik3c3	.	.	.
chr18	29914801	AT	A	homo	intergenic	4930578E11Rik;Pik3c3	.	.	rs235794293
chr18	29915243	A	ATGCCATGTGGAGAAAGCATCGGAACTTC	homo	intergenic	4930578E11Rik;Pik3c3	.	.	.
chr18	29915246	T	TCAACCAGAGACTCCTTGCTTGCTCATCTTGGTGAAAAAAAATTTAATAAAAAAAAAAAAAAAAAAAAAAAAAAAAGAGTGGTTATCTAAAC	homo	intergenic	4930578E11Rik;Pik3c3	.	.	.
chr18	29915374	GC	G	homo	intergenic	4930578E11Rik;Pik3c3	.	.	.
chr18	29916047	C	CT	homo	intergenic	4930578E11Rik;Pik3c3	.	.	rs243517470
chr18	29916540	T	TA	homo	intergenic	4930578E11Rik;Pik3c3	.	.	rs251646415
chr18	29918399	A	AT	homo	intergenic	4930578E11Rik;Pik3c3	.	.	.
chr18	29919572	CT	C	homo	intergenic	4930578E11Rik;Pik3c3	.	.	rs226506371
chr18	29922086	T	TA	homo	intergenic	4930578E11Rik;Pik3c3	.	.	.
chr18	29922970	AAT	A	homo	intergenic	4930578E11Rik;Pik3c3	.	.	rs218455634
chr18	29923225	GAA	G	homo	intergenic	4930578E11Rik;Pik3c3	.	.	rs231473086
chr18	29923913	ACAAACACAT	A	homo	intergenic	4930578E11Rik;Pik3c3	.	.	rs232231883
chr18	29924313	TAA	T	homo	intergenic	4930578E11Rik;Pik3c3	.	.	rs260084830
chr18	29925073	TTGTGTGTGTGTG	T	homo	intergenic	4930578E11Rik;Pik3c3	.	.	.
chr18	29927284	A	ATGTG	homo	intergenic	4930578E11Rik;Pik3c3	.	.	.
chr18	29927306	A	ATG	het	intergenic	4930578E11Rik;Pik3c3	.	.	rs259841833
chr18	29927665	A	ATGTG	homo	intergenic	4930578E11Rik;Pik3c3	.	.	rs264849546
chr18	29929149	GA	G	homo	intergenic	4930578E11Rik;Pik3c3	.	.	rs249204409
chr18	29930710	A	AT	homo	intergenic	4930578E11Rik;Pik3c3	.	.	rs257011709
chr18	29932819	C	CGTGTGTGT	homo	intergenic	4930578E11Rik;Pik3c3	.	.	.
chr18	29936919	G	GCT	homo	intergenic	4930578E11Rik;Pik3c3	.	.	rs266171321
chr18	29940963	ATG	A	homo	intergenic	4930578E11Rik;Pik3c3	.	.	rs219567561
chr18	29941370	GCACACA	G	homo	intergenic	4930578E11Rik;Pik3c3	.	.	.
chr18	29944308	AGAGAGAG	A	homo	intergenic	4930578E11Rik;Pik3c3	.	.	rs213964461
chr18	29946047	AACACAC	A	homo	intergenic	4930578E11Rik;Pik3c3	.	.	.
chr18	29946313	A	AGAGC	het	intergenic	4930578E11Rik;Pik3c3	.	.	.
chr18	29946499	AT	A	homo	intergenic	4930578E11Rik;Pik3c3	.	.	rs228593025
chr18	29947265	TGAGA	T	homo	intergenic	4930578E11Rik;Pik3c3	.	.	.
chr18	29947424	G	GTAGA	homo	intergenic	4930578E11Rik;Pik3c3	.	.	rs245662214
chr18	29947677	T	TAGATAGATAGATAGAG	homo	intergenic	4930578E11Rik;Pik3c3	.	.	.
chr18	29948978	C	CA	homo	intergenic	4930578E11Rik;Pik3c3	.	.	.
chr18	29956129	C	CTCTTTCTCTCTT	het	intergenic	4930578E11Rik;Pik3c3	.	.	.
chr18	29956187	G	GTC	homo	intergenic	4930578E11Rik;Pik3c3	.	.	.
chr18	29956318	TAC	T	homo	intergenic	4930578E11Rik;Pik3c3	.	.	rs247793943
chr18	29956894	G	GCATACATACATACATA	homo	intergenic	4930578E11Rik;Pik3c3	.	.	.
chr18	29957973	CAAAA	C	homo	intergenic	4930578E11Rik;Pik3c3	.	.	rs225165329
chr18	29958058	GT	G	homo	intergenic	4930578E11Rik;Pik3c3	.	.	rs215434421
chr18	29958953	GT	G	homo	intergenic	4930578E11Rik;Pik3c3	.	.	rs239198881
chr18	29960137	G	GTT	homo	intergenic	4930578E11Rik;Pik3c3	.	.	rs215862094
chr18	29962021	A	AG	homo	intergenic	4930578E11Rik;Pik3c3	.	.	rs256447770
chr18	29962254	CTTCTTCTCTT	C	homo	intergenic	4930578E11Rik;Pik3c3	.	.	rs260539050
chr18	29962656	C	CA	homo	intergenic	4930578E11Rik;Pik3c3	.	.	rs239609511
chr18	29963500	A	AT	homo	intergenic	4930578E11Rik;Pik3c3	.	.	rs229049593
chr18	29965009	C	CCTCTCTCTCTCT	homo	intergenic	4930578E11Rik;Pik3c3	.	.	.
chr18	29965808	G	GGA	homo	intergenic	4930578E11Rik;Pik3c3	.	.	.
chr18	29965810	G	GGA	homo	intergenic	4930578E11Rik;Pik3c3	.	.	.
chr18	29965891	A	AGG	homo	intergenic	4930578E11Rik;Pik3c3	.	.	.
chr18	29965892	A	AAGGAAG	homo	intergenic	4930578E11Rik;Pik3c3	.	.	.
chr18	29966549	CTTTCT	C	homo	intergenic	4930578E11Rik;Pik3c3	.	.	.
chr18	29967217	CAAAAAA	C	homo	intergenic	4930578E11Rik;Pik3c3	.	.	.
chr18	29968079	G	GTGTGTGTGT	homo	intergenic	4930578E11Rik;Pik3c3	.	.	rs386991386
chr18	29968090	GGCA	G	het	intergenic	4930578E11Rik;Pik3c3	.	.	.
chr18	29968091	GCA	G	het	intergenic	4930578E11Rik;Pik3c3	.	.	rs253853211
chr18	29968675	C	CA	homo	intergenic	4930578E11Rik;Pik3c3	.	.	.
chr18	29978338	AT	A	homo	intergenic	4930578E11Rik;Pik3c3	.	.	rs237277975
chr18	29978855	A	AAT	homo	intergenic	4930578E11Rik;Pik3c3	.	.	rs387727652
chr18	29981439	A	AAAGGAAGGAAGGAAGGAAGGAAGGAAGGAAGGAAGG	homo	intergenic	4930578E11Rik;Pik3c3	.	.	.
chr18	29982983	CAA	C	homo	intergenic	4930578E11Rik;Pik3c3	.	.	.
chr18	29983068	CTG	C	homo	intergenic	4930578E11Rik;Pik3c3	.	.	rs227157453
chr18	29983512	CCTGGAAACT	C	homo	intergenic	4930578E11Rik;Pik3c3	.	.	rs227586983
chr18	29984959	GA	G	homo	intergenic	4930578E11Rik;Pik3c3	.	.	rs217332494
chr18	29984982	TTTGCTTGCTTGC	T	homo	intergenic	4930578E11Rik;Pik3c3	.	.	.
chr18	29987055	G	GC	homo	intergenic	4930578E11Rik;Pik3c3	.	.	.
chr18	29988349	G	GTT	homo	intergenic	4930578E11Rik;Pik3c3	.	.	.
chr18	29988365	T	TTTTG	homo	intergenic	4930578E11Rik;Pik3c3	.	.	.
chr18	29990478	G	GT	homo	intergenic	4930578E11Rik;Pik3c3	.	.	.
chr18	29991016	CA	C	homo	intergenic	4930578E11Rik;Pik3c3	.	.	rs223494057
chr18	29992317	GA	G	homo	intergenic	4930578E11Rik;Pik3c3	.	.	rs227527051
chr18	29992566	A	AGTGTGT	homo	intergenic	4930578E11Rik;Pik3c3	.	.	rs246243015
chr18	29993824	T	TGAGAGA	homo	intergenic	4930578E11Rik;Pik3c3	.	.	rs246380619
chr18	29996182	A	ATATATATATATGTGTGTG	homo	intergenic	4930578E11Rik;Pik3c3	.	.	.
chr18	30000966	A	ATGTG	homo	intergenic	4930578E11Rik;Pik3c3	.	.	.
chr18	30001812	CT	C	homo	intergenic	4930578E11Rik;Pik3c3	.	.	rs259558115
chr18	30002117	TG	T	het	intergenic	4930578E11Rik;Pik3c3	.	.	.
chr18	30002119	TGTGTTTGTGTGTGTG	T	het	intergenic	4930578E11Rik;Pik3c3	.	.	.
chr18	30002580	TA	T	homo	intergenic	4930578E11Rik;Pik3c3	.	.	rs250620131
chr18	30002885	G	GAAA	homo	intergenic	4930578E11Rik;Pik3c3	.	.	rs235892266
chr18	30006255	A	AT	homo	intergenic	4930578E11Rik;Pik3c3	.	.	.
chr18	30020370	ATG	A	homo	intergenic	4930578E11Rik;Pik3c3	.	.	.
chr18	30020380	GTA	G	homo	intergenic	4930578E11Rik;Pik3c3	.	.	.
chr18	30023692	TG	T	het	intergenic	4930578E11Rik;Pik3c3	.	.	.
chr18	30024390	CGTGT	C	homo	intergenic	4930578E11Rik;Pik3c3	.	.	.
chr18	30029990	G	GA	homo	intergenic	4930578E11Rik;Pik3c3	.	.	.
chr18	30032159	A	ATC	homo	intergenic	4930578E11Rik;Pik3c3	.	.	.
chr18	30034025	CTG	C	homo	intergenic	4930578E11Rik;Pik3c3	.	.	.
chr18	30045178	AATAG	A	homo	intergenic	4930578E11Rik;Pik3c3	.	.	.
chr18	30045268	A	AGGAGGGAGGGAGGGAG	het	intergenic	4930578E11Rik;Pik3c3	.	.	.
chr18	30049533	A	AAAGAAGAAGAAGAAGAAGAAGAAGAAGAAG	homo	intergenic	4930578E11Rik;Pik3c3	.	.	.
chr18	30057069	TTATATATATATATATATATATATATATA	T	homo	intergenic	4930578E11Rik;Pik3c3	.	.	.
chr18	30062385	A	AAAGAAG	homo	intergenic	4930578E11Rik;Pik3c3	.	.	.
chr18	30069388	AAGAGAGAGAGAGAGAGAG	A	homo	intergenic	4930578E11Rik;Pik3c3	.	.	.
chr18	30069461	GAAGAAAGAAAGAAAGAAAGA	G	homo	intergenic	4930578E11Rik;Pik3c3	.	.	.
chr18	30075986	GTATATATATATATATATATATATATA	G	homo	intergenic	4930578E11Rik;Pik3c3	.	.	.
chr18	30081616	C	CAAAG	homo	intergenic	4930578E11Rik;Pik3c3	.	.	.
chr18	30083227	CAAT	C	homo	intergenic	4930578E11Rik;Pik3c3	.	.	rs247058478
chr18	30092054	AAC	A	homo	intergenic	4930578E11Rik;Pik3c3	.	.	.
chr18	30096181	A	AG	homo	intergenic	4930578E11Rik;Pik3c3	.	.	.
chr18	30105038	CAAAA	C	homo	intergenic	4930578E11Rik;Pik3c3	.	.	rs241914998
chr18	30116002	C	CCTCTCTCTCT	homo	intergenic	4930578E11Rik;Pik3c3	.	.	.
chr18	30124068	AAG	A	homo	intergenic	4930578E11Rik;Pik3c3	.	.	.
chr18	30133458	CA	C	homo	intergenic	4930578E11Rik;Pik3c3	.	.	.
chr18	30133903	A	ATGTG	homo	intergenic	4930578E11Rik;Pik3c3	.	.	.
chr18	30136274	TCACA	T	homo	intergenic	4930578E11Rik;Pik3c3	.	.	rs217182116
chr18	30139652	C	CAGAG	homo	intergenic	4930578E11Rik;Pik3c3	.	.	.
chr18	30141129	C	CT	homo	intergenic	4930578E11Rik;Pik3c3	.	.	.
chr18	30143377	G	GCTCTCT	homo	intergenic	4930578E11Rik;Pik3c3	.	.	.
chr18	30144622	TA	T	homo	intergenic	4930578E11Rik;Pik3c3	.	.	.
chr18	30146983	GA	G	homo	intergenic	4930578E11Rik;Pik3c3	.	.	.
chr18	30148531	TCTCCTC	T	homo	intergenic	4930578E11Rik;Pik3c3	.	.	.
chr18	30160175	TC	T	het	intergenic	4930578E11Rik;Pik3c3	.	.	rs231066796
chr18	30161966	AAAAGG	A	homo	intergenic	4930578E11Rik;Pik3c3	.	.	.
chr18	30167080	CAA	C	homo	intergenic	4930578E11Rik;Pik3c3	.	.	.
chr18	30173739	C	CTCTT	homo	intergenic	4930578E11Rik;Pik3c3	.	.	.
chr18	30208459	GCTTCCTTC	G	homo	intergenic	4930578E11Rik;Pik3c3	.	.	.
chr18	30208571	T	TCTTCCTTC	homo	intergenic	4930578E11Rik;Pik3c3	.	.	.
chr18	30208633	T	TTC	homo	intergenic	4930578E11Rik;Pik3c3	.	.	.
chr18	30211785	C	CTGTGTGTG	homo	intergenic	4930578E11Rik;Pik3c3	.	.	.
chr18	30227338	A	AAAAAG	homo	intergenic	4930578E11Rik;Pik3c3	.	.	.
chr18	30230358	C	CTCT	homo	intergenic	4930578E11Rik;Pik3c3	.	.	.
chr18	30242888	C	CA	homo	intergenic	4930578E11Rik;Pik3c3	.	.	.
chr18	30243340	CAG	C	homo	intergenic	4930578E11Rik;Pik3c3	.	.	rs237018334
chr18	30249886	CCA	C	homo	intergenic	4930578E11Rik;Pik3c3	.	.	.
chr18	30254092	AAGAG	A	homo	intergenic	4930578E11Rik;Pik3c3	.	.	rs222687053
chr18	30258497	T	TA	homo	intergenic	4930578E11Rik;Pik3c3	.	.	.
chr18	30258731	CGATCAG	C	homo	intergenic	4930578E11Rik;Pik3c3	.	.	.
chr18	30261346	T	TG	homo	intergenic	4930578E11Rik;Pik3c3	.	.	.
chr18	30262464	T	TACACAC	homo	intergenic	4930578E11Rik;Pik3c3	.	.	.
chr18	30262701	C	CTG	homo	intergenic	4930578E11Rik;Pik3c3	.	.	.
chr18	30264069	CT	C	homo	intergenic	4930578E11Rik;Pik3c3	.	.	rs246471060
chr18	30264111	T	TG	homo	intergenic	4930578E11Rik;Pik3c3	.	.	rs223709063
chr18	30264171	TA	T	homo	intergenic	4930578E11Rik;Pik3c3	.	.	rs214096768
chr18	30264954	C	CT	homo	intergenic	4930578E11Rik;Pik3c3	.	.	rs263695021
chr18	30265380	A	ATG	homo	intergenic	4930578E11Rik;Pik3c3	.	.	.
chr18	30265384	A	ATATATATATT	homo	intergenic	4930578E11Rik;Pik3c3	.	.	.
chr18	30265423	T	TAC	homo	intergenic	4930578E11Rik;Pik3c3	.	.	rs237691858
chr18	30266277	TTGTGTG	T	homo	intergenic	4930578E11Rik;Pik3c3	.	.	.
chr18	30267018	CT	C	homo	intergenic	4930578E11Rik;Pik3c3	.	.	.
chr18	30267997	ATC	A	homo	intergenic	4930578E11Rik;Pik3c3	.	.	.
chr18	30268000	C	CTT	homo	intergenic	4930578E11Rik;Pik3c3	.	.	.
chr18	30268373	GAGAGACCCTCCCGCAGCGGACTCCACCACCTCCCAGGCATTCCCACT	G	homo	intergenic	4930578E11Rik;Pik3c3	.	.	.
chr18	30269067	A	AG	homo	intergenic	4930578E11Rik;Pik3c3	.	.	.
chr18	30269079	A	AAAAAAAAACGCCGTAGGGCCGAGGATGAGCAG	homo	intergenic	4930578E11Rik;Pik3c3	.	.	.
chr18	30271360	T	TACAGAGTGACAGCCCTCATCAGGTCTTCAATGTAACCTGGAGGGTTACCAACTTAATG	homo	intergenic	4930578E11Rik;Pik3c3	.	.	.
chr18	30272287	T	TG	homo	upstream	Pik3c3	.	.	.
chr18	30272288	T	TG	homo	upstream	Pik3c3	.	.	.
chr18	30272368	AC	A	homo	upstream	Pik3c3	.	.	rs225409302
chr18	30272449	G	GTCTTTTTT	homo	upstream	Pik3c3	.	.	rs217013254
chr18	30272517	CCT	C	homo	upstream	Pik3c3	.	.	rs248996885
chr18	30272657	G	GAAA	homo	upstream	Pik3c3	.	.	rs245702645
chr18	30273080	C	CT	homo	intronic	Pik3c3	.	.	rs233794891
chr18	30273883	GATTT	G	homo	intronic	Pik3c3	.	.	.
chr18	30279022	TCTTTGTGTAGCTCA	T	homo	intronic	Pik3c3	.	.	rs263971974
chr18	30279784	G	GCAAGGCTCTGCA	homo	intronic	Pik3c3	.	.	rs237841638
chr18	30280734	CAGG	C	homo	intronic	Pik3c3	.	.	rs224275122
chr18	30280822	C	CTG	homo	intronic	Pik3c3	.	.	.
chr18	30280823	CAA	C	homo	intronic	Pik3c3	.	.	.
chr18	30280979	TTTTC	T	homo	intronic	Pik3c3	.	.	rs239393934
chr18	30280996	A	ACT	homo	intronic	Pik3c3	.	.	rs222573361
chr18	30281001	A	AT	homo	intronic	Pik3c3	.	.	.
chr18	30281414	C	CAA	homo	intronic	Pik3c3	.	.	rs253919837
chr18	30281448	TA	T	homo	intronic	Pik3c3	.	.	.
chr18	30281450	GTGGTTATTTATGGAATGGATCCCCGA	G	homo	intronic	Pik3c3	.	.	.
chr18	30281569	T	TAAG	homo	intronic	Pik3c3	.	.	rs217560972
chr18	30281653	TC	T	homo	intronic	Pik3c3	.	.	rs260924000
chr18	30281752	T	TC	homo	intronic	Pik3c3	.	.	.
chr18	30281753	ATAGGGAATAACTCTATTAGGGAATGAG	A	homo	intronic	Pik3c3	.	.	.
chr18	30281825	AGCC	A	homo	intronic	Pik3c3	.	.	rs227281486
chr18	30282387	C	CTTTTT	homo	intronic	Pik3c3	.	.	.
chr18	30282855	C	CTTT	homo	intronic	Pik3c3	.	.	rs262043046
chr18	30283785	G	GT	homo	intronic	Pik3c3	.	.	.
chr18	30286786	GTCTCTCTCTCTCTGTCTCTCTCTCTCTCTGTCTCTC	G	homo	intronic	Pik3c3	.	.	.
chr18	30286878	CA	C	homo	intronic	Pik3c3	.	.	.
chr18	30286880	CA	C	homo	intronic	Pik3c3	.	.	.
chr18	30293221	TGACAAACCCA	T	homo	intronic	Pik3c3	.	.	rs260523074
chr18	30293966	T	TGAAGCGGTCCTTAA	homo	intronic	Pik3c3	.	.	.
chr18	30294178	G	GC	homo	intronic	Pik3c3	.	.	rs217519092
chr18	30294471	CT	C	homo	intronic	Pik3c3	.	.	rs249726871
chr18	30294762	GT	G	homo	intronic	Pik3c3	.	.	rs223375946
chr18	30295300	TTC	T	homo	intronic	Pik3c3	.	.	rs246601314
chr18	30295822	G	GT	homo	intronic	Pik3c3	.	.	.
chr18	30295824	T	TA	homo	intronic	Pik3c3	.	.	.
chr18	30297119	AC	A	homo	intronic	Pik3c3	.	.	rs260221355
chr18	30298239	AGCTAAGACTGTTTCCAAG	A	homo	intronic	Pik3c3	.	.	rs237217764
chr18	30298339	A	AT	homo	intronic	Pik3c3	.	.	rs255323489
chr18	30298416	GGTTT	G	homo	intronic	Pik3c3	.	.	rs221889189
chr18	30298435	G	GT	homo	intronic	Pik3c3	.	.	.
chr18	30298450	CTGCTACTCA	C	homo	intronic	Pik3c3	.	.	rs387612974
chr18	30298548	CTATT	C	homo	intronic	Pik3c3	.	.	rs240544064
chr18	30298859	GGAGGCA	G	homo	intronic	Pik3c3	.	.	rs262516151
chr18	30298961	A	AAACC	homo	intronic	Pik3c3	.	.	rs228646143
chr18	30299180	G	GTAAA	homo	intronic	Pik3c3	.	.	rs263313182
chr18	30299260	G	GGTTGA	homo	intronic	Pik3c3	.	.	rs216784644
chr18	30299367	T	TGGCCCTCTCTCACAG	homo	intronic	Pik3c3	.	.	.
chr18	30299379	GGCACCA	G	homo	intronic	Pik3c3	.	.	rs246891239
chr18	30300168	CGTGTGTGTGTGTGT	C	homo	intronic	Pik3c3	.	.	rs244252808
chr18	30300249	A	ATG	homo	intronic	Pik3c3	.	.	rs233152157
chr18	30301761	CTGTT	C	homo	intronic	Pik3c3	.	.	rs248100734
chr18	30302190	T	TG	homo	intronic	Pik3c3	.	.	rs223918401
chr18	30302347	G	GGGAGGA	homo	intronic	Pik3c3	.	.	rs244300750
chr18	30302367	T	TC	homo	intronic	Pik3c3	.	.	rs251961774
chr18	30302397	G	GT	homo	intronic	Pik3c3	.	.	.
chr18	30302678	C	CTTTTTTTTTT	homo	intronic	Pik3c3	.	.	.
chr18	30302690	CT	C	homo	intronic	Pik3c3	.	.	.
chr18	30302695	CTTATT	C	homo	intronic	Pik3c3	.	.	.
chr18	30304387	C	CTTTTTTT	homo	intronic	Pik3c3	.	.	.
chr18	30304818	A	AGATGGATG	homo	intronic	Pik3c3	.	.	rs254569382
chr18	30306415	GAAA	G	homo	intronic	Pik3c3	.	.	rs238200174
chr18	30306665	G	GA	homo	intronic	Pik3c3	.	.	rs251777283
chr18	30307191	G	GT	homo	intronic	Pik3c3	.	.	rs256402973
chr18	30309469	GA	G	homo	intronic	Pik3c3	.	.	rs233078977
chr18	30310172	ACCCC	A	homo	intronic	Pik3c3	.	.	.
chr18	30310725	GT	G	homo	intronic	Pik3c3	.	.	rs250433594
chr18	30312674	C	CCCCAGGTCTGAAGTGACGA	homo	splicing	Pik3c3	.	.	rs223100939
chr18	30314474	CATATATATATATATATATATAT	C	homo	intronic	Pik3c3	.	.	.
chr18	30316356	G	GT	homo	intronic	Pik3c3	.	.	rs256524226
chr18	30317472	ATT	A	homo	intronic	Pik3c3	.	.	.
chr18	30320491	GC	G	homo	intronic	Pik3c3	.	.	rs216385009
chr18	30321660	GTGTTGTTGT	G	homo	intronic	Pik3c3	.	.	.
chr18	30322011	TGC	T	homo	intronic	Pik3c3	.	.	rs233034733
chr18	30322652	A	ATTTTTC	homo	intronic	Pik3c3	.	.	rs251598357
chr18	30324282	A	AAAAT	homo	intronic	Pik3c3	.	.	.
chr18	30325265	CG	C	homo	intronic	Pik3c3	.	.	rs262719687
chr18	30332018	CTG	C	homo	intronic	Pik3c3	.	.	rs263390017
chr18	30333333	A	AGGCCTACG	homo	splicing	Pik3c3	.	.	rs239291789
chr18	30334163	C	CT	homo	intronic	Pik3c3	.	.	rs251998263
chr18	30334653	CAA	C	homo	intronic	Pik3c3	.	.	rs225267158
chr18	30335661	TA	T	homo	intronic	Pik3c3	.	.	rs240175389
chr18	30336964	T	TGGACCA	homo	intronic	Pik3c3	.	.	rs251994346
chr18	30338200	T	TTC	homo	intronic	Pik3c3	.	.	rs261054622
chr18	30338565	C	CCA	homo	intronic	Pik3c3	.	.	rs254433579
chr18	30338567	TGG	T	homo	intronic	Pik3c3	.	.	.
chr18	30338868	TA	T	homo	intronic	Pik3c3	.	.	rs221384887
chr18	30339052	TA	T	homo	intronic	Pik3c3	.	.	rs248838921
chr18	30341015	T	TTGTG	homo	intronic	Pik3c3	.	.	.
chr18	30341771	A	AT	homo	intronic	Pik3c3	.	.	rs260141790
chr18	30342203	GTCTC	G	homo	intronic	Pik3c3	.	.	rs252210516
chr18	30342214	CT	C	homo	intronic	Pik3c3	.	.	rs386858475
chr18	30342853	T	TCAAATCGC	homo	intronic	Pik3c3	.	.	rs227112838
chr18	30343627	T	TG	homo	intronic	Pik3c3	.	.	rs244412123
chr18	30344168	AGCTAAT	A	homo	intronic	Pik3c3	.	.	rs219081763
chr18	30344516	TG	T	homo	intronic	Pik3c3	.	.	rs252249468
chr18	30344708	C	CTCCTTGTATGTAGTT	homo	intronic	Pik3c3	.	.	rs227623979
chr18	30345337	G	GT	homo	intronic	Pik3c3	.	.	rs232151825
chr18	30345389	T	TTTTCCACCCTACC	homo	intronic	Pik3c3	.	.	rs244299234
chr18	30345627	C	CAAA	homo	intronic	Pik3c3	.	.	.
chr18	30345897	A	AT	homo	intronic	Pik3c3	.	.	rs219666525
chr18	30345993	C	CACTA	homo	intronic	Pik3c3	.	.	rs224919304
chr18	30346004	TAAG	T	homo	intronic	Pik3c3	.	.	.
chr18	30346009	A	ATGCG	homo	intronic	Pik3c3	.	.	.
chr18	30346026	A	AGTGTTAATTATATGT	homo	intronic	Pik3c3	.	.	.
chr18	30346070	T	TC	homo	intronic	Pik3c3	.	.	rs237922866
chr18	30346174	C	CCTTGGTCAGGTCAT	homo	intronic	Pik3c3	.	.	rs215774978
chr18	30346262	C	CTCCCTGATTCTGT	homo	intronic	Pik3c3	.	.	rs214000205
chr18	30348386	GC	G	homo	downstream	Pik3c3	.	.	rs231996296
chr18	30348879	T	TA	homo	downstream	Pik3c3	.	.	rs239255389
chr18	30348991	G	GT	homo	downstream	Pik3c3	.	.	rs251528905
chr18	30350941	TA	T	homo	intergenic	Pik3c3;Rit2	.	.	.
chr18	30351533	AGGCAGGCACACGCCTG	A	homo	intergenic	Pik3c3;Rit2	.	.	rs245977102
chr18	30352775	TC	T	homo	intergenic	Pik3c3;Rit2	.	.	rs212702686
chr18	30353348	CA	C	homo	intergenic	Pik3c3;Rit2	.	.	.
chr18	30354276	T	TACACGTGTGTGCCCGCGCGC	homo	intergenic	Pik3c3;Rit2	.	.	rs220266491
chr18	30354611	TG	T	homo	intergenic	Pik3c3;Rit2	.	.	rs223609611
chr18	30354677	GACCCCTTTT	G	homo	intergenic	Pik3c3;Rit2	.	.	rs252728017
chr18	30354852	T	TC	homo	intergenic	Pik3c3;Rit2	.	.	rs217954914
chr18	30355514	G	GAGA	homo	intergenic	Pik3c3;Rit2	.	.	rs230223362
chr18	30355883	GCA	G	homo	intergenic	Pik3c3;Rit2	.	.	rs263043698
chr18	30357565	TC	T	homo	intergenic	Pik3c3;Rit2	.	.	rs217994951
chr18	30358027	G	GCATCCCTTGGCACTGTACAGTGATGTGGAGAA	homo	intergenic	Pik3c3;Rit2	.	.	.
chr18	30358806	G	GTGTGTGTGTGTGTGTGTGTGTGTGTGTGTGTGTT	homo	intergenic	Pik3c3;Rit2	.	.	.
chr18	30358852	G	GA	homo	intergenic	Pik3c3;Rit2	.	.	.
chr18	30358853	G	GGAGGGGAGAGGAGA	homo	intergenic	Pik3c3;Rit2	.	.	.
chr18	30359178	GCATGTAGTTAAAGGAGTAGTGCAGAGGGT	G	homo	intergenic	Pik3c3;Rit2	.	.	.
chr18	30359266	CGTGT	C	homo	intergenic	Pik3c3;Rit2	.	.	.
chr18	30359271	AGTTAAAGGAGTAGTG	A	homo	intergenic	Pik3c3;Rit2	.	.	.
chr18	30359288	AGAGGGGCGTG	A	homo	intergenic	Pik3c3;Rit2	.	.	.
chr18	30359380	CCGGGG	C	homo	intergenic	Pik3c3;Rit2	.	.	rs248242141
chr18	30359918	G	GAAC	homo	intergenic	Pik3c3;Rit2	.	.	rs258039764
chr18	30361220	G	GT	homo	intergenic	Pik3c3;Rit2	.	.	.
chr18	30364217	C	CTT	het	intergenic	Pik3c3;Rit2	.	.	.
chr18	30364217	C	CT	het	intergenic	Pik3c3;Rit2	.	.	.
chr18	30364234	C	CT	homo	intergenic	Pik3c3;Rit2	.	.	.
chr18	30366431	T	TTGTGTG	homo	intergenic	Pik3c3;Rit2	.	.	.
chr18	30366649	GTT	G	homo	intergenic	Pik3c3;Rit2	.	.	rs238646764
chr18	30368042	T	TAAAA	homo	intergenic	Pik3c3;Rit2	.	.	rs265838169
chr18	30368138	ATG	A	homo	intergenic	Pik3c3;Rit2	.	.	.
chr18	30368507	T	TA	homo	intergenic	Pik3c3;Rit2	.	.	.
chr18	30368740	C	CTCTCTCTCTCTCTCTGTG	homo	intergenic	Pik3c3;Rit2	.	.	.
chr18	30370327	C	CTT	homo	intergenic	Pik3c3;Rit2	.	.	.
chr18	30374722	A	AC	homo	intergenic	Pik3c3;Rit2	.	.	.
chr18	30374723	A	AACAACAACAAC	homo	intergenic	Pik3c3;Rit2	.	.	.
chr18	30374761	C	CA	homo	intergenic	Pik3c3;Rit2	.	.	rs220158131
chr18	30375002	TGG	T	homo	intergenic	Pik3c3;Rit2	.	.	.
chr18	30391265	A	AGTGTGT	homo	intergenic	Pik3c3;Rit2	.	.	rs251356814
chr18	30394841	GA	G	homo	intergenic	Pik3c3;Rit2	.	.	rs229284128
chr18	30396544	T	TCCTCCCTCCCTCCCTCCCTCCCTC	homo	intergenic	Pik3c3;Rit2	.	.	.
chr18	30397079	T	TCTTC	homo	intergenic	Pik3c3;Rit2	.	.	.
chr18	30397985	G	GT	homo	intergenic	Pik3c3;Rit2	.	.	.
chr18	30400128	ACC	A	het	intergenic	Pik3c3;Rit2	.	.	.
chr18	30401720	GGAGA	G	homo	intergenic	Pik3c3;Rit2	.	.	.
chr18	30402417	T	TCCTGCC	homo	intergenic	Pik3c3;Rit2	.	.	.
chr18	30405382	A	AC	het	intergenic	Pik3c3;Rit2	.	.	.
chr18	30408221	G	GA	homo	intergenic	Pik3c3;Rit2	.	.	rs225481553
chr18	30409487	C	CTGTGTG	homo	intergenic	Pik3c3;Rit2	.	.	.
chr18	30412593	C	CT	homo	intergenic	Pik3c3;Rit2	.	.	rs387111022
chr18	30413434	C	CGTGTGTGTGT	homo	intergenic	Pik3c3;Rit2	.	.	.
chr18	30414698	G	GAA	homo	intergenic	Pik3c3;Rit2	.	.	rs247061689
chr18	30418554	GGA	G	het	intergenic	Pik3c3;Rit2	.	.	.
chr18	30418897	T	TC	homo	intergenic	Pik3c3;Rit2	.	.	.
chr18	30419624	GT	G	homo	intergenic	Pik3c3;Rit2	.	.	rs252978331
chr18	30421168	GT	G	homo	intergenic	Pik3c3;Rit2	.	.	rs251664377
chr18	30425673	CAG	C	homo	intergenic	Pik3c3;Rit2	.	.	rs252435915
chr18	30426035	GTTTTCTTTTCTTTTC	G	homo	intergenic	Pik3c3;Rit2	.	.	rs256722239
chr18	30427113	G	GGAGAGA	homo	intergenic	Pik3c3;Rit2	.	.	.
chr18	30427732	CT	C	homo	intergenic	Pik3c3;Rit2	.	.	rs247028535
chr18	30428827	CAGAG	C	homo	intergenic	Pik3c3;Rit2	.	.	rs260104620
chr18	30428873	C	CAG	homo	intergenic	Pik3c3;Rit2	.	.	.
chr18	30428885	C	CAG	homo	intergenic	Pik3c3;Rit2	.	.	.
chr18	30428895	C	CAGATAG	homo	intergenic	Pik3c3;Rit2	.	.	.
chr18	30429021	T	TAGAC	het	intergenic	Pik3c3;Rit2	.	.	rs216954714
chr18	30429261	C	CAGGCAGAGAGACAGGCAGAGAGACAGGCAGAGAGACAGGCAGAGAGACAGGCAG	homo	intergenic	Pik3c3;Rit2	.	.	.
chr18	30429279	C	CAGAGACAGAGACAGAGACAGAGACAGAGAGAGAG	homo	intergenic	Pik3c3;Rit2	.	.	.
chr18	30430215	TTGTG	T	homo	intergenic	Pik3c3;Rit2	.	.	rs219034147
chr18	30431553	CT	C	homo	intergenic	Pik3c3;Rit2	.	.	rs221024905
chr18	30435134	C	CT	homo	intergenic	Pik3c3;Rit2	.	.	rs235863142
chr18	30436142	TG	T	homo	intergenic	Pik3c3;Rit2	.	.	rs233918726
chr18	30436688	A	ACG	homo	intergenic	Pik3c3;Rit2	.	.	.
chr18	30436690	GCA	G	homo	intergenic	Pik3c3;Rit2	.	.	.
chr18	30436712	G	GCAGAGGGGCTTGGAAAAAATGTGAGCC	homo	intergenic	Pik3c3;Rit2	.	.	.
chr18	30437585	A	ACG	homo	intergenic	Pik3c3;Rit2	.	.	.
chr18	30437593	GCA	G	homo	intergenic	Pik3c3;Rit2	.	.	.
chr18	30437606	C	CACACACACACACACACACACACACACACACACACA	homo	intergenic	Pik3c3;Rit2	.	.	.
chr18	30437662	AGGGGGGGGGGGAGAG	A	homo	intergenic	Pik3c3;Rit2	.	.	.
chr18	30437719	T	TATTA	homo	intergenic	Pik3c3;Rit2	.	.	rs245929136
chr18	30437777	CAG	C	homo	intergenic	Pik3c3;Rit2	.	.	rs233965232
chr18	30437843	G	GC	homo	intergenic	Pik3c3;Rit2	.	.	rs240445170
chr18	30437883	AC	A	homo	intergenic	Pik3c3;Rit2	.	.	rs259998852
chr18	30438201	CGGCAGGCAGGCAGGCA	C	homo	intergenic	Pik3c3;Rit2	.	.	rs229115410
chr18	30438456	CT	C	homo	intergenic	Pik3c3;Rit2	.	.	rs221071482
chr18	30438569	G	GC	homo	intergenic	Pik3c3;Rit2	.	.	rs222372270
chr18	30438929	T	TA	homo	intergenic	Pik3c3;Rit2	.	.	rs264662726
chr18	30438967	A	AAGAGAGAGAGAGAGAGAGAG	homo	intergenic	Pik3c3;Rit2	.	.	.
chr18	30439731	T	TCTCTCTCTCTCTCTCTCTCTTTCTTTCTCTCTCTCTCTCTC	homo	intergenic	Pik3c3;Rit2	.	.	.
chr18	30439858	TCCCCC	T	homo	intergenic	Pik3c3;Rit2	.	.	rs231818401
chr18	30441384	CT	C	homo	intergenic	Pik3c3;Rit2	.	.	rs262059609
chr18	30441598	CTG	C	homo	intergenic	Pik3c3;Rit2	.	.	rs240327735
chr18	30441674	G	GA	homo	intergenic	Pik3c3;Rit2	.	.	rs227341329
chr18	30442234	GA	G	homo	intergenic	Pik3c3;Rit2	.	.	rs253492787
chr18	30442457	C	CA	homo	intergenic	Pik3c3;Rit2	.	.	.
chr18	30442586	GA	G	homo	intergenic	Pik3c3;Rit2	.	.	rs228083262
chr18	30444669	C	CT	homo	intergenic	Pik3c3;Rit2	.	.	rs227083624
chr18	30445666	G	GTCAGGACC	homo	intergenic	Pik3c3;Rit2	.	.	rs258639363
chr18	30446731	AATAT	A	homo	intergenic	Pik3c3;Rit2	.	.	rs233760283
chr18	30446910	AT	A	homo	intergenic	Pik3c3;Rit2	.	.	.
chr18	30446919	AATAT	A	homo	intergenic	Pik3c3;Rit2	.	.	rs242624727
chr18	30447800	T	TAACACTC	homo	intergenic	Pik3c3;Rit2	.	.	rs240476789
chr18	30448064	GT	G	homo	intergenic	Pik3c3;Rit2	.	.	rs250050635
chr18	30449083	TA	T	homo	intergenic	Pik3c3;Rit2	.	.	rs257946509
chr18	30449094	ATT	A	homo	intergenic	Pik3c3;Rit2	.	.	.
chr18	30449421	G	GT	homo	intergenic	Pik3c3;Rit2	.	.	rs256160770
chr18	30449458	AAAAAC	A	homo	intergenic	Pik3c3;Rit2	.	.	.
chr18	30449868	A	AT	homo	intergenic	Pik3c3;Rit2	.	.	rs251311259
chr18	30450679	GA	G	homo	intergenic	Pik3c3;Rit2	.	.	rs256200314
chr18	30450752	T	TAA	homo	intergenic	Pik3c3;Rit2	.	.	rs214140683
chr18	30452104	CAACA	C	homo	intergenic	Pik3c3;Rit2	.	.	rs215283058
chr18	30452173	A	AT	homo	intergenic	Pik3c3;Rit2	.	.	rs230314333
chr18	30452339	C	CA	homo	intergenic	Pik3c3;Rit2	.	.	rs233727849
chr18	30452388	AT	A	homo	intergenic	Pik3c3;Rit2	.	.	rs236664498
chr18	30453169	A	AAG	homo	intergenic	Pik3c3;Rit2	.	.	.
chr18	30453441	CCT	C	homo	intergenic	Pik3c3;Rit2	.	.	rs242237840
chr18	30455070	GA	G	homo	intergenic	Pik3c3;Rit2	.	.	rs212464263
chr18	30455075	GGA	G	homo	intergenic	Pik3c3;Rit2	.	.	rs235815395
chr18	30455095	G	GAAACAAACAAAC	homo	intergenic	Pik3c3;Rit2	.	.	.
chr18	30455583	GT	G	homo	intergenic	Pik3c3;Rit2	.	.	rs262350971
chr18	30456251	T	TTC	homo	intergenic	Pik3c3;Rit2	.	.	rs247041891
chr18	30456751	C	CTGTGTGTGTGTG	homo	intergenic	Pik3c3;Rit2	.	.	.
chr18	30457777	T	TATTC	homo	intergenic	Pik3c3;Rit2	.	.	rs218721192
chr18	30460603	G	GCA	homo	intergenic	Pik3c3;Rit2	.	.	rs246757299
chr18	30463480	C	CT	homo	intergenic	Pik3c3;Rit2	.	.	.
chr18	30464453	CA	C	homo	intergenic	Pik3c3;Rit2	.	.	.
chr18	30464593	C	CAAA	homo	intergenic	Pik3c3;Rit2	.	.	.
chr18	30466578	T	TGAA	homo	intergenic	Pik3c3;Rit2	.	.	rs260222776
chr18	30466718	GTT	G	homo	intergenic	Pik3c3;Rit2	.	.	rs229334872
chr18	30467950	ATT	A	homo	intergenic	Pik3c3;Rit2	.	.	.
chr18	30469850	ACTTAGCAT	A	homo	intergenic	Pik3c3;Rit2	.	.	rs258746205
chr18	30471647	G	GAAC	homo	intergenic	Pik3c3;Rit2	.	.	rs253532514
chr18	30471891	TACACACAC	T	homo	intergenic	Pik3c3;Rit2	.	.	.
chr18	30471947	TAC	T	homo	intergenic	Pik3c3;Rit2	.	.	rs232728786
chr18	30472958	GTTT	G	homo	intergenic	Pik3c3;Rit2	.	.	.
chr18	30473630	AT	A	homo	intergenic	Pik3c3;Rit2	.	.	rs236167897
chr18	30474888	CCCTTCCTTCCTTCCTT	C	homo	intergenic	Pik3c3;Rit2	.	.	.
chr18	30475082	G	GTTTTCTTTTCTTTTCTTTTC	homo	intergenic	Pik3c3;Rit2	.	.	.
chr18	30475493	TCACA	T	homo	intergenic	Pik3c3;Rit2	.	.	.
chr18	30480880	TGC	T	homo	intergenic	Pik3c3;Rit2	.	.	rs257282368
chr18	30481102	GTC	G	homo	intergenic	Pik3c3;Rit2	.	.	.
chr18	30481241	CTTT	C	homo	intergenic	Pik3c3;Rit2	.	.	.
chr18	30484448	AGG	A	homo	intergenic	Pik3c3;Rit2	.	.	.
chr18	30486281	CTTT	C	homo	intergenic	Pik3c3;Rit2	.	.	.
chr18	30486978	TTATGAGGG	T	homo	intergenic	Pik3c3;Rit2	.	.	rs262306646
chr18	30487503	AACACACACACAC	A	homo	intergenic	Pik3c3;Rit2	.	.	rs264150333
chr18	30488073	CTTCCTTAGTT	C	homo	intergenic	Pik3c3;Rit2	.	.	.
chr18	30488086	ACTTAAACT	A	homo	intergenic	Pik3c3;Rit2	.	.	.
chr18	30488097	ATTAAACTTCCTT	A	homo	intergenic	Pik3c3;Rit2	.	.	.
chr18	30489580	GTTTT	G	homo	intergenic	Pik3c3;Rit2	.	.	.
chr18	30490572	GA	G	homo	intergenic	Pik3c3;Rit2	.	.	rs212830394
chr18	30492972	G	GA	homo	intergenic	Pik3c3;Rit2	.	.	.
chr18	30493976	TAAAAAAAAAAA	T	het	intergenic	Pik3c3;Rit2	.	.	rs251013177
chr18	30493976	TAAAAAAAAAA	T	het	intergenic	Pik3c3;Rit2	.	.	.
chr18	30496892	T	TGTGTGTGTGAGAGAGAGAGA	homo	intergenic	Pik3c3;Rit2	.	.	.
chr18	30498383	G	GA	homo	intergenic	Pik3c3;Rit2	.	.	rs239901364
chr18	30498883	C	CA	homo	intergenic	Pik3c3;Rit2	.	.	rs221902414
chr18	30499001	T	TTAG	homo	intergenic	Pik3c3;Rit2	.	.	.
chr18	30500599	A	ACATGATG	homo	intergenic	Pik3c3;Rit2	.	.	rs232894100
chr18	30501767	C	CCTT	homo	intergenic	Pik3c3;Rit2	.	.	rs255532871
chr18	30502259	GT	G	homo	intergenic	Pik3c3;Rit2	.	.	rs241383902
chr18	30502660	A	AACACACACACACACACACACACACACACACACACACAC	homo	intergenic	Pik3c3;Rit2	.	.	.
chr18	30503804	T	TA	homo	intergenic	Pik3c3;Rit2	.	.	rs217847841
chr18	30508131	C	CTTTTT	homo	intergenic	Pik3c3;Rit2	.	.	rs261029861
chr18	30508218	T	TAAAAAAAAAAA	homo	intergenic	Pik3c3;Rit2	.	.	.
chr18	30508573	G	GTC	homo	intergenic	Pik3c3;Rit2	.	.	.
chr18	30510431	T	TTATCTATCTATC	homo	intergenic	Pik3c3;Rit2	.	.	.
chr18	30510814	C	CA	homo	intergenic	Pik3c3;Rit2	.	.	rs220843390
chr18	30511129	TAAAAAAAA	T	homo	intergenic	Pik3c3;Rit2	.	.	rs252832707
chr18	30513502	C	CT	homo	intergenic	Pik3c3;Rit2	.	.	rs249542094
chr18	30514198	TAA	T	homo	intergenic	Pik3c3;Rit2	.	.	rs386835949
chr18	30518931	T	TAAATACAAACC	homo	intergenic	Pik3c3;Rit2	.	.	rs231490175
chr18	30519702	A	AT	homo	intergenic	Pik3c3;Rit2	.	.	.
chr18	30521724	ATGTGTG	A	homo	intergenic	Pik3c3;Rit2	.	.	rs223883841
chr18	30524228	ATGTGTATG	A	homo	intergenic	Pik3c3;Rit2	.	.	rs216445709
chr18	30524308	ATG	A	homo	intergenic	Pik3c3;Rit2	.	.	rs264210566
chr18	30524364	C	CGT	homo	intergenic	Pik3c3;Rit2	.	.	rs256530470
chr18	30524402	A	ATG	homo	intergenic	Pik3c3;Rit2	.	.	.
chr18	30524520	A	ATG	homo	intergenic	Pik3c3;Rit2	.	.	rs254774638
chr18	30524629	A	ATG	homo	intergenic	Pik3c3;Rit2	.	.	.
chr18	30524647	A	ATGTGGGG	homo	intergenic	Pik3c3;Rit2	.	.	.
chr18	30526004	A	AAACAGC	homo	intergenic	Pik3c3;Rit2	.	.	.
chr18	30526107	T	TTTG	homo	intergenic	Pik3c3;Rit2	.	.	.
chr18	30526255	A	ATTTTTTTTTTTTT	homo	intergenic	Pik3c3;Rit2	.	.	.
chr18	30526385	GGC	G	homo	intergenic	Pik3c3;Rit2	.	.	rs260326168
chr18	30526417	GTCTCTCTGTCTCTCTGTCTCTCTGTCTGTC	G	homo	intergenic	Pik3c3;Rit2	.	.	.
chr18	30531112	G	GCA	homo	intergenic	Pik3c3;Rit2	.	.	rs253348222
chr18	30531116	G	GCACATGCGCGCGCGCACACGCGCACACACACGCGCA	homo	intergenic	Pik3c3;Rit2	.	.	.
chr18	30531382	ACAG	A	homo	intergenic	Pik3c3;Rit2	.	.	rs387115253
chr18	30533430	TTTTTTTTTTTTTTG	T	het	intergenic	Pik3c3;Rit2	.	.	.
chr18	30533889	T	TG	homo	intergenic	Pik3c3;Rit2	.	.	rs262211126
chr18	30535435	AGT	A	homo	intergenic	Pik3c3;Rit2	.	.	rs249251673
chr18	30535494	TA	T	homo	intergenic	Pik3c3;Rit2	.	.	rs240620038
chr18	30536215	A	AAG	homo	intergenic	Pik3c3;Rit2	.	.	rs223840641
chr18	30537591	CATAT	C	homo	intergenic	Pik3c3;Rit2	.	.	rs386997613
chr18	30539032	TTATAAG	T	homo	intergenic	Pik3c3;Rit2	.	.	rs225174930
chr18	30539088	T	TATACATACATAC	homo	intergenic	Pik3c3;Rit2	.	.	.
chr18	30542979	AT	A	homo	intergenic	Pik3c3;Rit2	.	.	rs230461360
chr18	30543816	A	AT	homo	intergenic	Pik3c3;Rit2	.	.	rs231734850
chr18	30544055	C	CT	homo	intergenic	Pik3c3;Rit2	.	.	.
chr18	30544057	C	CTCCT	homo	intergenic	Pik3c3;Rit2	.	.	.
chr18	30544078	T	TTTGCTGCTGCTGCTGCTGCTGCTACTGCTACTGCTGCTGCTGCTGCTGC	homo	intergenic	Pik3c3;Rit2	.	.	.
chr18	30544306	T	TG	homo	intergenic	Pik3c3;Rit2	.	.	rs214151313
chr18	30544676	G	GTACA	homo	intergenic	Pik3c3;Rit2	.	.	.
chr18	30544678	G	GTGTA	homo	intergenic	Pik3c3;Rit2	.	.	.
chr18	30546508	ATTTTT	A	homo	intergenic	Pik3c3;Rit2	.	.	rs224588395
chr18	30547720	C	CT	homo	intergenic	Pik3c3;Rit2	.	.	.
chr18	30548886	TCC	T	homo	intergenic	Pik3c3;Rit2	.	.	rs246511833
chr18	30548888	C	CTTTTT	homo	intergenic	Pik3c3;Rit2	.	.	.
chr18	30549322	ATTCCTTCCTTCCTTCC	A	het	intergenic	Pik3c3;Rit2	.	.	.
chr18	30549556	TC	T	homo	intergenic	Pik3c3;Rit2	.	.	rs220730457
chr18	30550441	C	CT	homo	intergenic	Pik3c3;Rit2	.	.	rs241137413
chr18	30551421	CA	C	homo	intergenic	Pik3c3;Rit2	.	.	rs213939023
chr18	30551975	A	ATTGAAT	homo	intergenic	Pik3c3;Rit2	.	.	rs257188252
chr18	30552980	GTTGCAT	G	homo	intergenic	Pik3c3;Rit2	.	.	rs240963033
chr18	30553036	ACC	A	homo	intergenic	Pik3c3;Rit2	.	.	rs386948296
chr18	30553045	AAAAC	A	homo	intergenic	Pik3c3;Rit2	.	.	.
chr18	30553089	ATGG	A	homo	intergenic	Pik3c3;Rit2	.	.	rs246077568
chr18	30553137	ATT	A	homo	intergenic	Pik3c3;Rit2	.	.	rs252069943
chr18	30553612	TG	T	homo	intergenic	Pik3c3;Rit2	.	.	rs218677703
chr18	30553635	AT	A	homo	intergenic	Pik3c3;Rit2	.	.	rs260771269
chr18	30554342	TG	T	homo	intergenic	Pik3c3;Rit2	.	.	rs258038180
chr18	30554383	GTGTGTGTGTGTGTA	G	homo	intergenic	Pik3c3;Rit2	.	.	.
chr18	30554521	AT	A	homo	intergenic	Pik3c3;Rit2	.	.	rs238524192
chr18	30554781	AT	A	homo	intergenic	Pik3c3;Rit2	.	.	rs246141400
chr18	30555091	TTC	T	het	intergenic	Pik3c3;Rit2	.	.	rs264189542
chr18	30555268	A	AAACAAAAAAACAAAAAACAAAAAACAAACAAAC	homo	intergenic	Pik3c3;Rit2	.	.	.
chr18	30555279	A	AC	homo	intergenic	Pik3c3;Rit2	.	.	.
chr18	30555290	A	ATAT	homo	intergenic	Pik3c3;Rit2	.	.	rs223244384
chr18	30556108	ATTT	A	homo	intergenic	Pik3c3;Rit2	.	.	.
chr18	30556117	T	TCC	homo	intergenic	Pik3c3;Rit2	.	.	.
chr18	30557147	G	GCAGAACCCCCTGGCACAAGCTTTCA	homo	intergenic	Pik3c3;Rit2	.	.	.
chr18	30557227	A	AGGT	homo	intergenic	Pik3c3;Rit2	.	.	.
chr18	30557228	C	CTGATCTTAT	homo	intergenic	Pik3c3;Rit2	.	.	.
chr18	30557296	ACTT	A	homo	intergenic	Pik3c3;Rit2	.	.	.
chr18	30557357	T	TAA	homo	intergenic	Pik3c3;Rit2	.	.	rs230196954
chr18	30557606	GC	G	homo	intergenic	Pik3c3;Rit2	.	.	rs254700763
chr18	30557694	TA	T	homo	intergenic	Pik3c3;Rit2	.	.	rs231436676
chr18	30557775	CA	C	homo	intergenic	Pik3c3;Rit2	.	.	rs240337249
chr18	30558101	TG	T	homo	intergenic	Pik3c3;Rit2	.	.	rs260290026
chr18	30558718	C	CTTTTTTTTTTTTTTTTTCT	homo	intergenic	Pik3c3;Rit2	.	.	.
chr18	30560728	A	ATT	homo	intergenic	Pik3c3;Rit2	.	.	rs231493648
chr18	30561062	CTGA	C	homo	intergenic	Pik3c3;Rit2	.	.	.
chr18	30561074	G	GGAGGGGTCC	homo	intergenic	Pik3c3;Rit2	.	.	.
chr18	30561379	CT	C	homo	intergenic	Pik3c3;Rit2	.	.	rs214337742
chr18	30561533	C	CTGTA	homo	intergenic	Pik3c3;Rit2	.	.	.
chr18	30561565	CTG	C	het	intergenic	Pik3c3;Rit2	.	.	rs240066261
chr18	30561835	TGACTAGCTGCCTTCA	T	homo	intergenic	Pik3c3;Rit2	.	.	rs250851245
chr18	30561966	A	ATGT	homo	intergenic	Pik3c3;Rit2	.	.	rs228424300
chr18	30562043	TGTTG	T	homo	intergenic	Pik3c3;Rit2	.	.	rs229823449
chr18	30562594	TGG	T	homo	intergenic	Pik3c3;Rit2	.	.	.
chr18	30562600	G	GTTTTT	homo	intergenic	Pik3c3;Rit2	.	.	.
chr18	30562772	T	TTCTATAAGGC	homo	intergenic	Pik3c3;Rit2	.	.	rs222921519
chr18	30562930	CTGCTCAG	C	homo	intergenic	Pik3c3;Rit2	.	.	rs238593906
chr18	30563134	C	CTTGTTTGT	homo	intergenic	Pik3c3;Rit2	.	.	.
chr18	30563286	ATTT	A	homo	intergenic	Pik3c3;Rit2	.	.	rs254642353
chr18	30563356	AGTTTT	A	homo	intergenic	Pik3c3;Rit2	.	.	rs261446499
chr18	30563913	G	GT	homo	intergenic	Pik3c3;Rit2	.	.	.
chr18	30563941	C	CT	homo	intergenic	Pik3c3;Rit2	.	.	rs224016724
chr18	30564076	A	AAG	homo	intergenic	Pik3c3;Rit2	.	.	rs263511588
chr18	30564096	A	AAG	homo	intergenic	Pik3c3;Rit2	.	.	rs216108706
chr18	30564569	TA	T	homo	intergenic	Pik3c3;Rit2	.	.	rs226652687
chr18	30564841	T	TG	homo	intergenic	Pik3c3;Rit2	.	.	rs262189913
chr18	30565059	TATTG	T	homo	intergenic	Pik3c3;Rit2	.	.	rs248854071
chr18	30565253	T	TGGTCACTGAG	homo	intergenic	Pik3c3;Rit2	.	.	.
chr18	30566061	T	TTATA	homo	intergenic	Pik3c3;Rit2	.	.	rs220654077
chr18	30566977	AT	A	homo	intergenic	Pik3c3;Rit2	.	.	.
chr18	30566979	AAAT	A	homo	intergenic	Pik3c3;Rit2	.	.	.
chr18	30568040	TGTAC	T	homo	intergenic	Pik3c3;Rit2	.	.	.
chr18	30568054	TATGC	T	homo	intergenic	Pik3c3;Rit2	.	.	.
chr18	30568231	A	AT	homo	intergenic	Pik3c3;Rit2	.	.	rs230781590
chr18	30568861	TATA	T	homo	intergenic	Pik3c3;Rit2	.	.	rs244417735
chr18	30568970	A	AGAAGGTGAAAGTCAAAT	homo	intergenic	Pik3c3;Rit2	.	.	rs218667120
chr18	30569486	C	CTTTT	homo	intergenic	Pik3c3;Rit2	.	.	rs256942958
chr18	30569606	TC	T	homo	intergenic	Pik3c3;Rit2	.	.	rs240979174
chr18	30569939	C	CA	homo	intergenic	Pik3c3;Rit2	.	.	rs242252737
chr18	30572940	TC	T	homo	intergenic	Pik3c3;Rit2	.	.	.
chr18	30572943	TCCTCCTCC	T	homo	intergenic	Pik3c3;Rit2	.	.	.
chr18	30573212	C	CA	homo	intergenic	Pik3c3;Rit2	.	.	rs228241666
chr18	30573687	G	GA	homo	intergenic	Pik3c3;Rit2	.	.	rs238813252
chr18	30574494	A	AGAAG	homo	intergenic	Pik3c3;Rit2	.	.	.
chr18	30574693	CT	C	homo	intergenic	Pik3c3;Rit2	.	.	rs229211516
chr18	30574729	AG	A	homo	intergenic	Pik3c3;Rit2	.	.	rs215279490
chr18	30574784	ATTAAT	A	homo	intergenic	Pik3c3;Rit2	.	.	rs216536629
chr18	30574811	T	TA	homo	intergenic	Pik3c3;Rit2	.	.	rs219489382
chr18	30574929	A	AGGGAGGGAGGG	homo	intergenic	Pik3c3;Rit2	.	.	.
chr18	30574986	A	AT	homo	intergenic	Pik3c3;Rit2	.	.	rs265539115
chr18	30575465	TACACACAC	T	homo	intergenic	Pik3c3;Rit2	.	.	rs216576506
chr18	30575503	CATAAAT	C	homo	intergenic	Pik3c3;Rit2	.	.	.
chr18	30575521	TATA	T	homo	intergenic	Pik3c3;Rit2	.	.	.
chr18	30575551	ACAT	A	homo	intergenic	Pik3c3;Rit2	.	.	.
chr18	30575569	CAT	C	homo	intergenic	Pik3c3;Rit2	.	.	.
chr18	30575576	ACATACC	A	homo	intergenic	Pik3c3;Rit2	.	.	.
chr18	30576117	CCTG	C	homo	intergenic	Pik3c3;Rit2	.	.	rs228047119
chr18	30576914	A	AAAT	homo	intergenic	Pik3c3;Rit2	.	.	rs234807372
chr18	30577070	G	GAA	homo	intergenic	Pik3c3;Rit2	.	.	rs223733928
chr18	30577574	T	TA	homo	intergenic	Pik3c3;Rit2	.	.	.
chr18	30577651	C	CTCCG	homo	intergenic	Pik3c3;Rit2	.	.	rs249965228
chr18	30577661	C	CCCCA	homo	intergenic	Pik3c3;Rit2	.	.	.
chr18	30578824	C	CTTTTTT	het	intergenic	Pik3c3;Rit2	.	.	.
chr18	30578824	C	CTT	het	intergenic	Pik3c3;Rit2	.	.	.
chr18	30578895	AT	A	het	intergenic	Pik3c3;Rit2	.	.	.
chr18	30579138	CCATAA	C	homo	intergenic	Pik3c3;Rit2	.	.	.
chr18	30579144	T	TGTGCC	homo	intergenic	Pik3c3;Rit2	.	.	.
chr18	30579456	T	TA	homo	intergenic	Pik3c3;Rit2	.	.	rs246384860
chr18	30579559	TTTG	T	homo	intergenic	Pik3c3;Rit2	.	.	rs243667791
chr18	30579566	GT	G	homo	intergenic	Pik3c3;Rit2	.	.	.
chr18	30579570	GT	G	homo	intergenic	Pik3c3;Rit2	.	.	.
chr18	30579895	CT	C	homo	intergenic	Pik3c3;Rit2	.	.	.
chr18	30579897	CAA	C	homo	intergenic	Pik3c3;Rit2	.	.	.
chr18	30581082	GA	G	homo	intergenic	Pik3c3;Rit2	.	.	rs227882555
chr18	30581277	G	GA	homo	intergenic	Pik3c3;Rit2	.	.	.
chr18	30581509	TA	T	homo	intergenic	Pik3c3;Rit2	.	.	.
chr18	30581577	T	TAAA	homo	intergenic	Pik3c3;Rit2	.	.	.
chr18	30581876	AT	A	homo	intergenic	Pik3c3;Rit2	.	.	.
chr18	30583415	G	GT	homo	intergenic	Pik3c3;Rit2	.	.	rs223090560
chr18	30583484	GCC	G	homo	intergenic	Pik3c3;Rit2	.	.	rs229012076
chr18	30584231	TATCTATCTATCCATCCATCCATCCATCTATCC	T	homo	intergenic	Pik3c3;Rit2	.	.	.
chr18	30584529	TAAA	T	homo	intergenic	Pik3c3;Rit2	.	.	rs238477231
chr18	30585190	T	TTCTCTCTCTCTCTCTCTCTCTCTCTC	homo	intergenic	Pik3c3;Rit2	.	.	.
chr18	30585754	T	TTCTGTGGGATAAGAAGG	homo	intergenic	Pik3c3;Rit2	.	.	rs256613238
chr18	30586173	TGGAATATGTTCATAGTTCCTGA	T	homo	intergenic	Pik3c3;Rit2	.	.	rs245332053
chr18	30586482	AGT	A	homo	intergenic	Pik3c3;Rit2	.	.	rs240624809
chr18	30586491	T	TCC	homo	intergenic	Pik3c3;Rit2	.	.	.
chr18	30586494	TGA	T	homo	intergenic	Pik3c3;Rit2	.	.	.
chr18	30586497	TTGATTGATTG	T	homo	intergenic	Pik3c3;Rit2	.	.	.
chr18	30586574	T	TTTC	homo	intergenic	Pik3c3;Rit2	.	.	rs244592318
chr18	30586611	A	ATTTT	homo	intergenic	Pik3c3;Rit2	.	.	.
chr18	30586842	C	CA	homo	intergenic	Pik3c3;Rit2	.	.	rs257884917
chr18	30586874	ACT	A	homo	intergenic	Pik3c3;Rit2	.	.	rs228794402
chr18	30587047	AGAGAGT	A	homo	intergenic	Pik3c3;Rit2	.	.	rs240632212
chr18	30587124	G	GA	homo	intergenic	Pik3c3;Rit2	.	.	rs238071532
chr18	30587233	AT	A	homo	intergenic	Pik3c3;Rit2	.	.	.
chr18	30587246	ACT	A	homo	intergenic	Pik3c3;Rit2	.	.	.
chr18	30587286	C	CA	homo	intergenic	Pik3c3;Rit2	.	.	rs234940233
chr18	30587339	C	CT	homo	intergenic	Pik3c3;Rit2	.	.	rs236866687
chr18	30587389	GTTATT	G	homo	intergenic	Pik3c3;Rit2	.	.	rs259505412
chr18	30587425	T	TA	homo	intergenic	Pik3c3;Rit2	.	.	rs226958209
chr18	30587480	C	CAA	homo	intergenic	Pik3c3;Rit2	.	.	rs251716764
chr18	30587481	G	GT	homo	intergenic	Pik3c3;Rit2	.	.	rs231756151
chr18	30587573	A	ACC	homo	intergenic	Pik3c3;Rit2	.	.	.
chr18	30587575	C	CTA	homo	intergenic	Pik3c3;Rit2	.	.	.
chr18	30587587	C	CTATA	homo	intergenic	Pik3c3;Rit2	.	.	.
chr18	30587619	AAATATATG	A	homo	intergenic	Pik3c3;Rit2	.	.	.
chr18	30587632	C	CAA	homo	intergenic	Pik3c3;Rit2	.	.	.
chr18	30587783	CT	C	homo	intergenic	Pik3c3;Rit2	.	.	rs265801396
chr18	30588268	A	AT	homo	intergenic	Pik3c3;Rit2	.	.	rs236651028
chr18	30588725	AGTGTGT	A	homo	intergenic	Pik3c3;Rit2	.	.	.
chr18	30588914	G	GCACA	homo	intergenic	Pik3c3;Rit2	.	.	rs253790308
chr18	30588949	AAG	A	het	intergenic	Pik3c3;Rit2	.	.	.
chr18	30589002	AGAGAGAGAGAGAGAGAGAGAGAGG	A	homo	intergenic	Pik3c3;Rit2	.	.	.
chr18	30589045	GGAA	G	het	intergenic	Pik3c3;Rit2	.	.	.
chr18	30589051	AAGGAAGGAAGGAAGG	A	het	intergenic	Pik3c3;Rit2	.	.	.
chr18	30589156	AG	A	homo	intergenic	Pik3c3;Rit2	.	.	.
chr18	30589159	AAGGAAGGAAGGAAGG	A	homo	intergenic	Pik3c3;Rit2	.	.	.
chr18	30589598	TATATATACACATAC	T	het	intergenic	Pik3c3;Rit2	.	.	rs259674968
chr18	30589874	TCAG	T	homo	intergenic	Pik3c3;Rit2	.	.	rs259865955
chr18	30590024	A	AT	homo	intergenic	Pik3c3;Rit2	.	.	rs260037961
chr18	30590185	G	GA	homo	intergenic	Pik3c3;Rit2	.	.	rs212749346
chr18	30590235	GT	G	homo	intergenic	Pik3c3;Rit2	.	.	rs246425796
chr18	30590241	AG	A	homo	intergenic	Pik3c3;Rit2	.	.	.
chr18	30590307	CG	C	homo	intergenic	Pik3c3;Rit2	.	.	rs222995679
chr18	30590487	C	CTGTT	homo	intergenic	Pik3c3;Rit2	.	.	rs226380063
chr18	30593023	C	CTT	homo	intergenic	Pik3c3;Rit2	.	.	.
chr18	30593654	C	CA	homo	intergenic	Pik3c3;Rit2	.	.	rs214763937
chr18	30593762	A	AATTTT	homo	intergenic	Pik3c3;Rit2	.	.	.
chr18	30593765	T	TACCCTCTGTATATCTCCTTCCTCTCTTCCCATACCTGATTCTTTGCCTCTTTTCCTCATCTCCCTCTTCTCTTCCTTCCAAATCCCACCCACAGTCTA	homo	intergenic	Pik3c3;Rit2	.	.	.
chr18	30594273	GT	G	homo	intergenic	Pik3c3;Rit2	.	.	rs226044486
chr18	30594524	TTC	T	homo	intergenic	Pik3c3;Rit2	.	.	rs250766154
chr18	30595586	A	AAAAC	homo	intergenic	Pik3c3;Rit2	.	.	rs249363383
chr18	30595615	A	AACAGC	homo	intergenic	Pik3c3;Rit2	.	.	rs224204390
chr18	30595771	G	GT	homo	intergenic	Pik3c3;Rit2	.	.	.
chr18	30595782	AT	A	homo	intergenic	Pik3c3;Rit2	.	.	rs247720288
chr18	30596012	G	GC	homo	intergenic	Pik3c3;Rit2	.	.	rs219774906
chr18	30596059	T	TAGGGC	homo	intergenic	Pik3c3;Rit2	.	.	rs242742925
chr18	30596423	T	TCTACCAAG	homo	intergenic	Pik3c3;Rit2	.	.	rs235639027
chr18	30596921	CAAACAAAAAA	C	homo	intergenic	Pik3c3;Rit2	.	.	rs215460798
chr18	30597055	C	CATTA	homo	intergenic	Pik3c3;Rit2	.	.	rs228430661
chr18	30597732	C	CTT	homo	intergenic	Pik3c3;Rit2	.	.	rs247430963
chr18	30597757	ATCT	A	homo	intergenic	Pik3c3;Rit2	.	.	.
chr18	30598252	ATT	A	homo	intergenic	Pik3c3;Rit2	.	.	rs232104459
chr18	30598743	TGAG	T	homo	intergenic	Pik3c3;Rit2	.	.	rs237862264
chr18	30599694	C	CT	homo	intergenic	Pik3c3;Rit2	.	.	rs249827719
chr18	30599801	G	GAGCC	homo	intergenic	Pik3c3;Rit2	.	.	rs244524879
chr18	30599897	A	AAACAAACC	homo	intergenic	Pik3c3;Rit2	.	.	.
chr18	30600006	ATATATATATATATATATATATATATAT	A	homo	intergenic	Pik3c3;Rit2	.	.	.
chr18	30600034	A	AG	homo	intergenic	Pik3c3;Rit2	.	.	.
chr18	30600167	AGC	A	het	intergenic	Pik3c3;Rit2	.	.	.
chr18	30600169	C	CAAAAAAAAAAAA	het	intergenic	Pik3c3;Rit2	.	.	.
chr18	30600545	TA	T	homo	intergenic	Pik3c3;Rit2	.	.	rs212885053
chr18	30600672	T	TTCACA	homo	intergenic	Pik3c3;Rit2	.	.	rs263102856
chr18	30600807	TAA	T	homo	intergenic	Pik3c3;Rit2	.	.	rs256285520
chr18	30600819	C	CT	homo	intergenic	Pik3c3;Rit2	.	.	rs387070061
chr18	30601347	AT	A	homo	intergenic	Pik3c3;Rit2	.	.	rs213688398
chr18	30601566	G	GGT	homo	intergenic	Pik3c3;Rit2	.	.	rs223889068
chr18	30601586	T	TTGTTG	homo	intergenic	Pik3c3;Rit2	.	.	.
chr18	30601624	C	CT	homo	intergenic	Pik3c3;Rit2	.	.	rs263735948
chr18	30601691	C	CT	homo	intergenic	Pik3c3;Rit2	.	.	rs387144901
chr18	30601967	G	GT	homo	intergenic	Pik3c3;Rit2	.	.	rs250843289
chr18	30602203	T	TGCTTG	homo	intergenic	Pik3c3;Rit2	.	.	rs229927585
chr18	30602358	A	ATT	homo	intergenic	Pik3c3;Rit2	.	.	rs255882223
chr18	30602639	AG	A	homo	intergenic	Pik3c3;Rit2	.	.	rs238595347
chr18	30602711	T	TA	homo	intergenic	Pik3c3;Rit2	.	.	rs232630152
chr18	30602804	CT	C	homo	intergenic	Pik3c3;Rit2	.	.	rs259827006
chr18	30603010	TG	T	homo	intergenic	Pik3c3;Rit2	.	.	.
chr18	30603013	A	AC	homo	intergenic	Pik3c3;Rit2	.	.	.
chr18	30603469	GA	G	homo	intergenic	Pik3c3;Rit2	.	.	rs233150983
chr18	30604055	ACAACAT	A	homo	intergenic	Pik3c3;Rit2	.	.	rs258195418
chr18	30604149	GAGAGCTTATATCC	G	homo	intergenic	Pik3c3;Rit2	.	.	rs229761948
chr18	30604175	C	CAAGAATTG	homo	intergenic	Pik3c3;Rit2	.	.	rs257658738
chr18	30606963	CAAAAAAAAAA	C	het	intergenic	Pik3c3;Rit2	.	.	.
chr18	30606963	CAAAAAAAAAAA	C	het	intergenic	Pik3c3;Rit2	.	.	.
chr18	30610675	G	GT	homo	intergenic	Pik3c3;Rit2	.	.	rs216764674
chr18	30611539	GA	G	homo	intergenic	Pik3c3;Rit2	.	.	rs232742344
chr18	30611829	G	GA	homo	intergenic	Pik3c3;Rit2	.	.	.
chr18	30615790	A	AGTGT	homo	intergenic	Pik3c3;Rit2	.	.	.
chr18	30617716	TG	T	homo	intergenic	Pik3c3;Rit2	.	.	rs244597141
chr18	30617912	A	AT	homo	intergenic	Pik3c3;Rit2	.	.	rs217037093
chr18	30622092	CT	C	homo	intergenic	Pik3c3;Rit2	.	.	rs387123720
chr18	30624828	A	ACC	homo	intergenic	Pik3c3;Rit2	.	.	rs256861360
chr18	30624860	GCACA	G	homo	intergenic	Pik3c3;Rit2	.	.	.
chr18	30625290	TCCCTGCCTATCCCAGTGCCCCTGCCCTGCCCAGTGCCACTG	T	homo	intergenic	Pik3c3;Rit2	.	.	.
chr18	30626889	T	TA	homo	intergenic	Pik3c3;Rit2	.	.	rs235580847
chr18	30626947	GGAA	G	homo	intergenic	Pik3c3;Rit2	.	.	rs252182877
chr18	30627813	C	CT	homo	intergenic	Pik3c3;Rit2	.	.	rs250628765
chr18	30627882	G	GTTAGCTAGTTTTTAAATTTTTATTTATTTATTTATTTGTTTGTTTGTTTGTTTGTTTAT	homo	intergenic	Pik3c3;Rit2	.	.	.
chr18	30628723	C	CTCACCATTGAT	homo	intergenic	Pik3c3;Rit2	.	.	rs236447777
chr18	30628827	ATATTTATTTATTTATT	A	homo	intergenic	Pik3c3;Rit2	.	.	rs246322091
chr18	30628889	CTTAT	C	homo	intergenic	Pik3c3;Rit2	.	.	rs248798355
chr18	30630871	A	ATT	homo	intergenic	Pik3c3;Rit2	.	.	.
chr18	30631163	AATGT	A	homo	intergenic	Pik3c3;Rit2	.	.	rs255693722
chr18	30631184	A	AT	homo	intergenic	Pik3c3;Rit2	.	.	rs229718657
chr18	30631954	ATACACACTCACATACATT	A	homo	intergenic	Pik3c3;Rit2	.	.	rs252813923
chr18	30632152	TACGC	T	homo	intergenic	Pik3c3;Rit2	.	.	.
chr18	30632546	TAG	T	homo	intergenic	Pik3c3;Rit2	.	.	rs224335929
chr18	30633228	A	AG	homo	intergenic	Pik3c3;Rit2	.	.	rs221727707
chr18	30633495	ATACAGATTCAG	A	homo	intergenic	Pik3c3;Rit2	.	.	rs244959924
chr18	30633920	CAG	C	homo	intergenic	Pik3c3;Rit2	.	.	rs233276238
chr18	30634220	A	AT	homo	intergenic	Pik3c3;Rit2	.	.	rs250813925
chr18	30634922	CT	C	het	intergenic	Pik3c3;Rit2	.	.	.
chr18	30635263	TGTGTGTGA	T	het	intergenic	Pik3c3;Rit2	.	.	.
chr18	30635377	C	CA	homo	intergenic	Pik3c3;Rit2	.	.	.
chr18	30642077	TA	T	homo	intergenic	Pik3c3;Rit2	.	.	rs262790221
chr18	30643653	GA	G	homo	intergenic	Pik3c3;Rit2	.	.	rs224194551
chr18	30644430	GTTTATTTTTATTTAGTT	G	homo	intergenic	Pik3c3;Rit2	.	.	rs232479286
chr18	30647983	AT	A	homo	intergenic	Pik3c3;Rit2	.	.	rs264447607
chr18	30648728	G	GCTGAAA	homo	intergenic	Pik3c3;Rit2	.	.	rs244040723
chr18	30648746	AGGAG	A	homo	intergenic	Pik3c3;Rit2	.	.	rs387122350
chr18	30649324	C	CTTTAGGGGTCCTAAAGCTATATTTCCTTTTTTTTTTTTCTTAGATTAGTAGTACTTGG	homo	intergenic	Pik3c3;Rit2	.	.	.
chr18	30649651	G	GA	homo	intergenic	Pik3c3;Rit2	.	.	.
chr18	30650083	AGGC	A	homo	intergenic	Pik3c3;Rit2	.	.	.
chr18	30650087	A	ACCTCTT	homo	intergenic	Pik3c3;Rit2	.	.	.
chr18	30650541	GCTCTCTCTCTCTCTCT	G	homo	intergenic	Pik3c3;Rit2	.	.	rs228544398
chr18	30651036	GTGTGTGTGTATATATATATATATATATATATATATATA	G	homo	intergenic	Pik3c3;Rit2	.	.	.
chr18	30651637	CACTGTA	C	homo	intergenic	Pik3c3;Rit2	.	.	rs232355993
chr18	30651647	A	AG	homo	intergenic	Pik3c3;Rit2	.	.	rs387361869
chr18	30652751	AT	A	homo	intergenic	Pik3c3;Rit2	.	.	rs222710384
chr18	30653824	A	AAG	homo	intergenic	Pik3c3;Rit2	.	.	rs242959964
chr18	30653970	A	AG	homo	intergenic	Pik3c3;Rit2	.	.	rs230620650
chr18	30655113	T	TTAC	homo	intergenic	Pik3c3;Rit2	.	.	rs265942621
chr18	30656619	T	TGCTCTGAA	homo	intergenic	Pik3c3;Rit2	.	.	rs212313461
chr18	30657768	TG	T	homo	intergenic	Pik3c3;Rit2	.	.	rs255891198
chr18	30658760	A	AAAACAGTCT	homo	intergenic	Pik3c3;Rit2	.	.	rs242851801
chr18	30658839	T	TGG	homo	intergenic	Pik3c3;Rit2	.	.	rs221290788
chr18	30659564	G	GGA	homo	intergenic	Pik3c3;Rit2	.	.	.
chr18	30659811	G	GA	homo	intergenic	Pik3c3;Rit2	.	.	.
chr18	30662081	CA	C	homo	intergenic	Pik3c3;Rit2	.	.	rs232584754
chr18	30663888	GAAAAGA	G	homo	intergenic	Pik3c3;Rit2	.	.	rs244613565
chr18	30663908	G	GA	homo	intergenic	Pik3c3;Rit2	.	.	rs243158693
chr18	30665554	G	GT	homo	intergenic	Pik3c3;Rit2	.	.	rs237965904
chr18	30667255	ATTTTCCAATCT	A	homo	intergenic	Pik3c3;Rit2	.	.	rs246671589
chr18	30667355	ATCT	A	homo	intergenic	Pik3c3;Rit2	.	.	rs260627921
chr18	30670489	T	TTGCATGCATGTGTTGGTTGTACATGCATGTGTTGGTTG	homo	intergenic	Pik3c3;Rit2	.	.	.
chr18	30674760	TTTTTGTTTTGTTTTGTTTTG	T	homo	intergenic	Pik3c3;Rit2	.	.	rs227080418
chr18	30675038	AT	A	homo	intergenic	Pik3c3;Rit2	.	.	rs262897656
chr18	30675987	A	ATCCTGTGGTCCTGTGG	het	intergenic	Pik3c3;Rit2	.	.	.
chr18	30676122	GAA	G	homo	intergenic	Pik3c3;Rit2	.	.	.
chr18	30676126	T	TCC	homo	intergenic	Pik3c3;Rit2	.	.	.
chr18	30676251	ATCCTGTGG	A	het	intergenic	Pik3c3;Rit2	.	.	.
chr18	30676343	TGTGGTCCTGTGATCCTGTGGTCCC	T	het	intergenic	Pik3c3;Rit2	.	.	.
chr18	30676399	TGTGATCCTGTGGTCCCGTGATCCC	T	homo	intergenic	Pik3c3;Rit2	.	.	.
chr18	30677080	AT	A	homo	intergenic	Pik3c3;Rit2	.	.	rs215889928
chr18	30678526	GCCCC	G	homo	intergenic	Pik3c3;Rit2	.	.	rs235246952
chr18	30681034	GC	G	homo	intergenic	Pik3c3;Rit2	.	.	rs232391439
chr18	30681044	CA	C	homo	intergenic	Pik3c3;Rit2	.	.	rs248571387
chr18	30682835	T	TA	homo	intergenic	Pik3c3;Rit2	.	.	rs245288062
chr18	30684373	CCTTCTTTTGT	C	homo	intergenic	Pik3c3;Rit2	.	.	rs251453071
chr18	30686441	CT	C	homo	intergenic	Pik3c3;Rit2	.	.	rs387510378
chr18	30689108	T	TGTGC	homo	intergenic	Pik3c3;Rit2	.	.	.
chr18	30692045	GA	G	homo	intergenic	Pik3c3;Rit2	.	.	rs249057585
chr18	30692703	TGGA	T	homo	intergenic	Pik3c3;Rit2	.	.	rs235075318
chr18	30693630	A	AGGG	homo	intergenic	Pik3c3;Rit2	.	.	.
chr18	30693761	G	GAAAAAGAAAAAGAAAGAAAAAGAAAAAGAAAAAGAA	homo	intergenic	Pik3c3;Rit2	.	.	.
chr18	30696515	TA	T	homo	intergenic	Pik3c3;Rit2	.	.	rs235427380
chr18	30698882	ACATATATATATATATATG	A	homo	intergenic	Pik3c3;Rit2	.	.	.
chr18	30699470	T	TGG	homo	intergenic	Pik3c3;Rit2	.	.	rs262680871
chr18	30700452	ATGTG	A	homo	intergenic	Pik3c3;Rit2	.	.	.
chr18	30702838	AT	A	homo	intergenic	Pik3c3;Rit2	.	.	rs265972886
chr18	30703281	A	AT	homo	intergenic	Pik3c3;Rit2	.	.	rs260757468
chr18	30703790	TTTTA	T	homo	intergenic	Pik3c3;Rit2	.	.	rs247081206
chr18	30703812	ATT	A	homo	intergenic	Pik3c3;Rit2	.	.	rs242106669
chr18	30703817	TA	T	homo	intergenic	Pik3c3;Rit2	.	.	rs246029392
chr18	30703820	TA	T	homo	intergenic	Pik3c3;Rit2	.	.	.
chr18	30704425	CTTTTTTTTTTTTTTT	C	homo	intergenic	Pik3c3;Rit2	.	.	.
chr18	30704453	T	TGATAAAGGA	homo	intergenic	Pik3c3;Rit2	.	.	rs242660188
chr18	30704495	CACG	C	homo	intergenic	Pik3c3;Rit2	.	.	rs244566487
chr18	30704568	CTG	C	homo	intergenic	Pik3c3;Rit2	.	.	rs220653724
chr18	30704712	TCCTTTTGGTATGTGCTAAGGCATGGTATAACTGGATCAAATGG	T	homo	intergenic	Pik3c3;Rit2	.	.	.
chr18	30704769	GC	G	homo	intergenic	Pik3c3;Rit2	.	.	rs258714364
chr18	30705072	C	CTTTT	het	intergenic	Pik3c3;Rit2	.	.	.
chr18	30705072	C	CTTT	het	intergenic	Pik3c3;Rit2	.	.	.
chr18	30705941	TG	T	homo	intergenic	Pik3c3;Rit2	.	.	rs256114349
chr18	30706467	G	GTCCTTAAA	homo	intergenic	Pik3c3;Rit2	.	.	rs245518352
chr18	30706765	T	TATTAA	homo	intergenic	Pik3c3;Rit2	.	.	rs254274946
chr18	30707109	TGATTAAA	T	homo	intergenic	Pik3c3;Rit2	.	.	rs221206463
chr18	30707290	A	AG	homo	intergenic	Pik3c3;Rit2	.	.	rs221905138
chr18	30708877	A	AT	homo	intergenic	Pik3c3;Rit2	.	.	rs246981592
chr18	30709568	TGAGTA	T	homo	intergenic	Pik3c3;Rit2	.	.	rs238064863
chr18	30710718	AT	A	homo	intergenic	Pik3c3;Rit2	.	.	.
chr18	30710963	TGGG	T	homo	intergenic	Pik3c3;Rit2	.	.	rs387052237
chr18	30710970	G	GTTAT	homo	intergenic	Pik3c3;Rit2	.	.	.
chr18	30711770	CAAAAAAAA	C	homo	intergenic	Pik3c3;Rit2	.	.	rs224018186
chr18	30712617	AT	A	homo	intergenic	Pik3c3;Rit2	.	.	rs214325376
chr18	30714301	G	GTTTT	homo	intergenic	Pik3c3;Rit2	.	.	rs242749777
chr18	30714474	TG	T	homo	intergenic	Pik3c3;Rit2	.	.	rs241092068
chr18	30716245	CA	C	homo	intergenic	Pik3c3;Rit2	.	.	rs227510179
chr18	30717419	A	AATAT	homo	intergenic	Pik3c3;Rit2	.	.	rs234789122
chr18	30718477	GGGATAAACCCTCCA	G	homo	intergenic	Pik3c3;Rit2	.	.	rs220997889
chr18	30718531	A	AGTATGTGG	homo	intergenic	Pik3c3;Rit2	.	.	rs258957013
chr18	30718765	G	GT	homo	intergenic	Pik3c3;Rit2	.	.	rs246803125
chr18	30719155	T	TGGGAGCCAC	homo	intergenic	Pik3c3;Rit2	.	.	rs252830533
chr18	30719384	CAAAAAAA	C	homo	intergenic	Pik3c3;Rit2	.	.	rs230776516
chr18	30719424	A	AC	homo	intergenic	Pik3c3;Rit2	.	.	rs239699949
chr18	30719645	CA	C	homo	intergenic	Pik3c3;Rit2	.	.	rs266074398
chr18	30719655	CCCCT	C	homo	intergenic	Pik3c3;Rit2	.	.	.
chr18	30719822	A	AAAGC	homo	intergenic	Pik3c3;Rit2	.	.	.
chr18	30719826	A	AGCGAGAGC	homo	intergenic	Pik3c3;Rit2	.	.	.
chr18	30719951	A	AT	homo	intergenic	Pik3c3;Rit2	.	.	rs216724544
chr18	30720424	CTCA	C	homo	intergenic	Pik3c3;Rit2	.	.	rs254298733
chr18	30720951	G	GATATAT	homo	intergenic	Pik3c3;Rit2	.	.	rs252027121
chr18	30722286	AC	A	homo	intergenic	Pik3c3;Rit2	.	.	rs248797712
chr18	30722445	ACTCAGGGACCT	A	homo	intergenic	Pik3c3;Rit2	.	.	rs225185740
chr18	30722648	AG	A	homo	intergenic	Pik3c3;Rit2	.	.	rs266246747
chr18	30722731	GTGTCTGTGTTT	G	homo	intergenic	Pik3c3;Rit2	.	.	.
chr18	30722747	GTGTA	G	homo	intergenic	Pik3c3;Rit2	.	.	.
chr18	30723319	T	TA	homo	intergenic	Pik3c3;Rit2	.	.	rs224069567
chr18	30723341	A	ACCT	homo	intergenic	Pik3c3;Rit2	.	.	.
chr18	30723343	AG	A	homo	intergenic	Pik3c3;Rit2	.	.	.
chr18	30723382	CT	C	homo	intergenic	Pik3c3;Rit2	.	.	rs223226592
chr18	30723524	AT	A	homo	intergenic	Pik3c3;Rit2	.	.	rs226666717
chr18	30724050	TAA	T	homo	intergenic	Pik3c3;Rit2	.	.	.
chr18	30724735	GT	G	homo	intergenic	Pik3c3;Rit2	.	.	rs256005035
chr18	30725160	T	TTA	homo	intergenic	Pik3c3;Rit2	.	.	rs387824055
chr18	30725410	TTAATAATAATAATAATAATAA	T	homo	intergenic	Pik3c3;Rit2	.	.	.
chr18	30725468	CTT	C	homo	intergenic	Pik3c3;Rit2	.	.	rs215938491
chr18	30725473	AT	A	homo	intergenic	Pik3c3;Rit2	.	.	.
chr18	30725513	G	GA	homo	intergenic	Pik3c3;Rit2	.	.	rs249683316
chr18	30727321	A	AT	homo	intergenic	Pik3c3;Rit2	.	.	rs222201100
chr18	30727446	CAGTT	C	homo	intergenic	Pik3c3;Rit2	.	.	rs211926608
chr18	30727779	CCTG	C	homo	intergenic	Pik3c3;Rit2	.	.	.
chr18	30727784	T	TAA	homo	intergenic	Pik3c3;Rit2	.	.	.
chr18	30728802	C	CTCAGTGGT	homo	intergenic	Pik3c3;Rit2	.	.	rs224273158
chr18	30728924	TGTA	T	homo	intergenic	Pik3c3;Rit2	.	.	rs259067007
chr18	30728936	T	TAATA	homo	intergenic	Pik3c3;Rit2	.	.	.
chr18	30728951	TC	T	homo	intergenic	Pik3c3;Rit2	.	.	rs236105805
chr18	30729355	AT	A	homo	intergenic	Pik3c3;Rit2	.	.	rs216413514
chr18	30729682	CTT	C	homo	intergenic	Pik3c3;Rit2	.	.	.
chr18	30729703	C	CT	homo	intergenic	Pik3c3;Rit2	.	.	rs218432827
chr18	30729822	CT	C	homo	intergenic	Pik3c3;Rit2	.	.	.
chr18	30729825	T	TA	homo	intergenic	Pik3c3;Rit2	.	.	.
chr18	30736113	G	GAA	homo	intergenic	Pik3c3;Rit2	.	.	rs241186511
chr18	30737764	TCA	T	homo	intergenic	Pik3c3;Rit2	.	.	rs265672625
chr18	30737955	TA	T	homo	intergenic	Pik3c3;Rit2	.	.	rs243170416
chr18	30737994	TA	T	homo	intergenic	Pik3c3;Rit2	.	.	rs236774470
chr18	30738066	CATACATAT	C	homo	intergenic	Pik3c3;Rit2	.	.	rs247099555
chr18	30738249	A	AT	homo	intergenic	Pik3c3;Rit2	.	.	.
chr18	30738496	GAT	G	homo	intergenic	Pik3c3;Rit2	.	.	rs233108663
chr18	30738849	CACACACACACACACATATATAT	C	homo	intergenic	Pik3c3;Rit2	.	.	.
chr18	30739681	C	CTTTCTCCCTCCA	homo	intergenic	Pik3c3;Rit2	.	.	.
chr18	30739690	T	TC	homo	intergenic	Pik3c3;Rit2	.	.	.
chr18	30739693	T	TCCCTCCCTCCCTTCC	homo	intergenic	Pik3c3;Rit2	.	.	.
chr18	30739704	TCTTC	T	homo	intergenic	Pik3c3;Rit2	.	.	rs263329839
chr18	30741170	A	AGGCATT	homo	intergenic	Pik3c3;Rit2	.	.	.
chr18	30741889	GCTA	G	homo	intergenic	Pik3c3;Rit2	.	.	.
chr18	30741894	TGAG	T	homo	intergenic	Pik3c3;Rit2	.	.	.
chr18	30743018	TAC	T	homo	intergenic	Pik3c3;Rit2	.	.	.
chr18	30743057	AT	A	homo	intergenic	Pik3c3;Rit2	.	.	.
chr18	30743059	ATATATATATATATATATATATATAT	A	homo	intergenic	Pik3c3;Rit2	.	.	.
chr18	30743061	ATATATATATATATATATATATAT	A	het	intergenic	Pik3c3;Rit2	.	.	.
chr18	30743593	C	CTTCT	homo	intergenic	Pik3c3;Rit2	.	.	.
chr18	30744539	T	TTCCCTTCCTTCCTTCCTTCCTTCC	homo	intergenic	Pik3c3;Rit2	.	.	.
chr18	30744957	GT	G	homo	intergenic	Pik3c3;Rit2	.	.	rs252764088
chr18	30745058	C	CT	homo	intergenic	Pik3c3;Rit2	.	.	rs231910464
chr18	30745613	TA	T	homo	intergenic	Pik3c3;Rit2	.	.	rs240950722
chr18	30745684	TG	T	homo	intergenic	Pik3c3;Rit2	.	.	rs244874253
chr18	30746092	T	TA	homo	intergenic	Pik3c3;Rit2	.	.	rs263417885
chr18	30746111	CCCATGCAGAAG	C	homo	intergenic	Pik3c3;Rit2	.	.	rs223926597
chr18	30746135	GTACACA	G	homo	intergenic	Pik3c3;Rit2	.	.	rs245016683
chr18	30746585	TCCC	T	homo	intergenic	Pik3c3;Rit2	.	.	.
chr18	30746610	TCCCTCCCTC	T	homo	intergenic	Pik3c3;Rit2	.	.	.
chr18	30746779	TTTA	T	homo	intergenic	Pik3c3;Rit2	.	.	rs222097037
chr18	30747447	GAAAAAAA	G	homo	intergenic	Pik3c3;Rit2	.	.	rs249050985
chr18	30747480	G	GT	homo	intergenic	Pik3c3;Rit2	.	.	rs216468080
chr18	30747697	GTGTT	G	homo	intergenic	Pik3c3;Rit2	.	.	.
chr18	30748093	A	ATT	homo	intergenic	Pik3c3;Rit2	.	.	.
chr18	30748309	A	AG	homo	intergenic	Pik3c3;Rit2	.	.	rs230547708
chr18	30749417	ATT	A	homo	intergenic	Pik3c3;Rit2	.	.	rs226701021
chr18	30749432	A	AT	homo	intergenic	Pik3c3;Rit2	.	.	.
chr18	30749444	AT	A	homo	intergenic	Pik3c3;Rit2	.	.	rs387758935
chr18	30749724	T	TA	homo	intergenic	Pik3c3;Rit2	.	.	rs218890937
chr18	30751775	TAAC	T	homo	intergenic	Pik3c3;Rit2	.	.	rs244543801
chr18	30752094	T	TGTATG	homo	intergenic	Pik3c3;Rit2	.	.	rs237795984
chr18	30752234	GTC	G	homo	intergenic	Pik3c3;Rit2	.	.	rs249096242
chr18	30752244	GTC	G	homo	intergenic	Pik3c3;Rit2	.	.	.
chr18	30752296	C	CTGTGTGTGTGTGTGTGTGTG	homo	intergenic	Pik3c3;Rit2	.	.	.
chr18	30753358	AATGGCTC	A	homo	intergenic	Pik3c3;Rit2	.	.	rs245168563
chr18	30753729	ACC	A	homo	intergenic	Pik3c3;Rit2	.	.	.
chr18	30753736	AGG	A	homo	intergenic	Pik3c3;Rit2	.	.	.
chr18	30753920	G	GT	homo	intergenic	Pik3c3;Rit2	.	.	.
chr18	30753925	G	GGGGGGGGA	homo	intergenic	Pik3c3;Rit2	.	.	.
chr18	30754011	A	AATAAT	homo	intergenic	Pik3c3;Rit2	.	.	.
chr18	30754807	G	GT	homo	intergenic	Pik3c3;Rit2	.	.	.
chr18	30757816	TAAA	T	homo	intergenic	Pik3c3;Rit2	.	.	rs211773842
chr18	30762172	T	TCA	homo	intergenic	Pik3c3;Rit2	.	.	rs248204256
chr18	30763131	G	GT	homo	intergenic	Pik3c3;Rit2	.	.	rs264072917
chr18	30763587	T	TC	homo	intergenic	Pik3c3;Rit2	.	.	.
chr18	30763604	C	CTT	homo	intergenic	Pik3c3;Rit2	.	.	.
chr18	30764028	G	GA	homo	intergenic	Pik3c3;Rit2	.	.	.
chr18	30769176	A	AGGGC	homo	intergenic	Pik3c3;Rit2	.	.	.
chr18	30769177	T	TAAGA	homo	intergenic	Pik3c3;Rit2	.	.	rs387374378
chr18	30769523	GCACACACA	G	homo	intergenic	Pik3c3;Rit2	.	.	rs262319129
chr18	30770257	ATGTGTGTGTG	A	homo	intergenic	Pik3c3;Rit2	.	.	rs245391626
chr18	30773506	C	CTT	homo	intergenic	Pik3c3;Rit2	.	.	rs241131190
chr18	30774007	CAAAA	C	homo	intergenic	Pik3c3;Rit2	.	.	.
chr18	30775603	G	GC	homo	intergenic	Pik3c3;Rit2	.	.	rs264625195
chr18	30775906	A	AG	homo	intergenic	Pik3c3;Rit2	.	.	rs251833906
chr18	30776304	CT	C	homo	intergenic	Pik3c3;Rit2	.	.	rs223019502
chr18	30776333	GAA	G	homo	intergenic	Pik3c3;Rit2	.	.	rs387043549
chr18	30777808	T	TA	homo	intergenic	Pik3c3;Rit2	.	.	rs225500338
chr18	30778309	C	CTTTCTTTTA	homo	intergenic	Pik3c3;Rit2	.	.	.
chr18	30778311	T	TCATAATTA	homo	intergenic	Pik3c3;Rit2	.	.	.
chr18	30778399	AAAC	A	homo	intergenic	Pik3c3;Rit2	.	.	rs246985767
chr18	30779848	ACT	A	homo	intergenic	Pik3c3;Rit2	.	.	rs255535287
chr18	30780609	G	GA	homo	intergenic	Pik3c3;Rit2	.	.	rs245543053
chr18	30783677	TTC	T	homo	intergenic	Pik3c3;Rit2	.	.	rs240080596
chr18	30784184	G	GC	homo	intergenic	Pik3c3;Rit2	.	.	rs259207212
chr18	30784288	ATTTTTTT	A	homo	intergenic	Pik3c3;Rit2	.	.	.
chr18	30796873	GAGAAGAAGAAGA	G	homo	intergenic	Pik3c3;Rit2	.	.	.
chr18	30800262	CCTGCCT	C	homo	intergenic	Pik3c3;Rit2	.	.	.
chr18	30809620	CCTTTCTTTCTTT	C	het	intergenic	Pik3c3;Rit2	.	.	.
chr18	30809620	CCTTTCTTT	C	het	intergenic	Pik3c3;Rit2	.	.	rs255851336
chr18	30809851	G	GA	homo	intergenic	Pik3c3;Rit2	.	.	rs220935981
chr18	30812641	CA	C	homo	intergenic	Pik3c3;Rit2	.	.	rs246899386
chr18	30816106	T	TA	homo	intergenic	Pik3c3;Rit2	.	.	.
chr18	30818490	A	AACACACAC	homo	intergenic	Pik3c3;Rit2	.	.	.
chr18	30820044	A	AAG	homo	intergenic	Pik3c3;Rit2	.	.	.
chr18	30836234	G	GT	homo	intergenic	Pik3c3;Rit2	.	.	.
chr18	30838484	TG	T	het	intergenic	Pik3c3;Rit2	.	.	.
chr18	30838553	T	TA	homo	intergenic	Pik3c3;Rit2	.	.	.
chr18	30840323	GT	G	het	intergenic	Pik3c3;Rit2	.	.	rs260720389
chr18	30841231	ATC	A	het	intergenic	Pik3c3;Rit2	.	.	.
chr18	30841231	ATCTC	A	het	intergenic	Pik3c3;Rit2	.	.	.
chr18	30841504	ATG	A	het	intergenic	Pik3c3;Rit2	.	.	.
chr18	30842260	A	AAC	homo	intergenic	Pik3c3;Rit2	.	.	.
chr18	30843598	GGT	G	homo	intergenic	Pik3c3;Rit2	.	.	.
chr18	30849410	ATG	A	homo	intergenic	Pik3c3;Rit2	.	.	rs262123864
chr18	30850010	A	AC	homo	intergenic	Pik3c3;Rit2	.	.	.
chr18	30853838	T	TGAGA	het	intergenic	Pik3c3;Rit2	.	.	.
chr18	30853838	T	TGA	het	intergenic	Pik3c3;Rit2	.	.	.
chr18	30855797	G	GT	homo	intergenic	Pik3c3;Rit2	.	.	rs246216327
chr18	30856402	GAAC	G	homo	intergenic	Pik3c3;Rit2	.	.	rs250328867
chr18	30856508	A	ACCCCCCCCACC	homo	intergenic	Pik3c3;Rit2	.	.	rs233840673
chr18	30856684	A	ATT	homo	intergenic	Pik3c3;Rit2	.	.	rs233372321
chr18	30857030	CAAAACCAAAACCAAAACCAAAACCAA	C	homo	intergenic	Pik3c3;Rit2	.	.	.
chr18	30857054	CAA	C	het	intergenic	Pik3c3;Rit2	.	.	rs218813180
chr18	30857447	GAA	G	homo	intergenic	Pik3c3;Rit2	.	.	rs212560943
chr18	30859415	T	TACACACACACACACAC	het	intergenic	Pik3c3;Rit2	.	.	.
chr18	30859415	T	TACACACACACACAC	het	intergenic	Pik3c3;Rit2	.	.	.
chr18	30859824	GA	G	homo	intergenic	Pik3c3;Rit2	.	.	rs244476065
chr18	30860194	ATTTT	A	homo	intergenic	Pik3c3;Rit2	.	.	rs218745183
chr18	30860307	TA	T	homo	intergenic	Pik3c3;Rit2	.	.	rs259428054
chr18	30862003	G	GAC	homo	intergenic	Pik3c3;Rit2	.	.	.
chr18	30863425	G	GGTT	homo	intergenic	Pik3c3;Rit2	.	.	rs228039208
chr18	30863718	T	TG	homo	intergenic	Pik3c3;Rit2	.	.	rs246619056
chr18	30864185	T	TTTTGGG	homo	intergenic	Pik3c3;Rit2	.	.	rs215088130
chr18	30865990	AT	A	homo	intergenic	Pik3c3;Rit2	.	.	rs213903254
chr18	30867130	A	ACAAATTCTTTTCTTTTTTTTTTTTTTTTGCAAATTGCAAGAGGATTTTTATTCAAGAGCGCTCTCTCGGGCCCATGGTCATACACCACGCAGGGGTAGAGGACCGTGGCGC	homo	intergenic	Pik3c3;Rit2	.	.	.
chr18	30867398	G	GA	homo	intergenic	Pik3c3;Rit2	.	.	rs262599232
chr18	30867428	CT	C	homo	intergenic	Pik3c3;Rit2	.	.	rs213663115
chr18	30867549	TA	T	homo	intergenic	Pik3c3;Rit2	.	.	rs229470009
chr18	30869860	TA	T	homo	intergenic	Pik3c3;Rit2	.	.	rs256397209
chr18	30869880	TACATGTGC	T	homo	intergenic	Pik3c3;Rit2	.	.	.
chr18	30869896	TACATATGTATACATATAC	T	homo	intergenic	Pik3c3;Rit2	.	.	.
chr18	30869940	TGA	T	homo	intergenic	Pik3c3;Rit2	.	.	rs216602440
chr18	30870785	AGGGGGG	A	homo	intergenic	Pik3c3;Rit2	.	.	.
chr18	30870797	G	GAAA	homo	intergenic	Pik3c3;Rit2	.	.	.
chr18	30870928	TCCCCC	T	homo	intergenic	Pik3c3;Rit2	.	.	.
chr18	30870956	C	CCAATT	homo	intergenic	Pik3c3;Rit2	.	.	.
chr18	30870965	A	ATTTTTTTTT	homo	intergenic	Pik3c3;Rit2	.	.	.
chr18	30873290	TA	T	homo	intergenic	Pik3c3;Rit2	.	.	rs260926677
chr18	30873813	T	TTCTCTCTTTCTCTCTCTCTCTCTCTCTC	het	intergenic	Pik3c3;Rit2	.	.	.
chr18	30873813	T	TTCTCTCTTTCTCTCTCTCTCTCTCTC	het	intergenic	Pik3c3;Rit2	.	.	.
chr18	30874619	TA	T	homo	intergenic	Pik3c3;Rit2	.	.	.
chr18	30874621	C	CTA	homo	intergenic	Pik3c3;Rit2	.	.	.
chr18	30874648	G	GCT	homo	intergenic	Pik3c3;Rit2	.	.	.
chr18	30874827	A	AC	homo	intergenic	Pik3c3;Rit2	.	.	rs224468166
chr18	30874853	A	ACAAAAACAAAAACAAAAT	homo	intergenic	Pik3c3;Rit2	.	.	rs387692568
chr18	30875123	G	GGTAAGGTACTAATATGA	homo	intergenic	Pik3c3;Rit2	.	.	rs257114772
chr18	30876296	GTTGT	G	homo	intergenic	Pik3c3;Rit2	.	.	rs254855727
chr18	30876326	G	GT	homo	intergenic	Pik3c3;Rit2	.	.	rs240851599
chr18	30876341	GT	G	homo	intergenic	Pik3c3;Rit2	.	.	.
chr18	30876356	TTTG	T	homo	intergenic	Pik3c3;Rit2	.	.	.
chr18	30876376	CTGTTTTTTGTTTTT	C	homo	intergenic	Pik3c3;Rit2	.	.	.
chr18	30876410	ACT	A	homo	intergenic	Pik3c3;Rit2	.	.	.
chr18	30876450	GGGT	G	homo	intergenic	Pik3c3;Rit2	.	.	.
chr18	30876463	G	GTT	homo	intergenic	Pik3c3;Rit2	.	.	.
chr18	30877128	AT	A	homo	intergenic	Pik3c3;Rit2	.	.	rs227474453
chr18	30877237	T	TTATGTGTATA	homo	intergenic	Pik3c3;Rit2	.	.	.
chr18	30877464	TA	T	homo	intergenic	Pik3c3;Rit2	.	.	rs217070029
chr18	30877487	ACAAC	A	homo	intergenic	Pik3c3;Rit2	.	.	rs387747820
chr18	30877927	A	ATGCATGTG	homo	intergenic	Pik3c3;Rit2	.	.	rs230366193
chr18	30882308	AGTGTGT	A	homo	intergenic	Pik3c3;Rit2	.	.	.
chr18	30882365	CTG	C	homo	intergenic	Pik3c3;Rit2	.	.	.
chr18	30882381	GTGTGTGTC	G	homo	intergenic	Pik3c3;Rit2	.	.	.
chr18	30882411	CTG	C	het	intergenic	Pik3c3;Rit2	.	.	.
chr18	30883680	T	TTATC	homo	intergenic	Pik3c3;Rit2	.	.	rs259836511
chr18	30888633	TACACACAC	T	homo	intergenic	Pik3c3;Rit2	.	.	.
chr18	30891460	T	TATACAC	homo	intergenic	Pik3c3;Rit2	.	.	.
chr18	30894987	T	TC	homo	intergenic	Pik3c3;Rit2	.	.	.
chr18	30896066	GTC	G	homo	intergenic	Pik3c3;Rit2	.	.	.
chr18	30896092	CTG	C	homo	intergenic	Pik3c3;Rit2	.	.	.
chr18	30896124	CTCTCTCTCTCTCTCTCTCTCTCTT	C	homo	intergenic	Pik3c3;Rit2	.	.	.
chr18	30900197	A	ATT	homo	intergenic	Pik3c3;Rit2	.	.	rs247440265
chr18	30907703	GT	G	homo	intergenic	Pik3c3;Rit2	.	.	rs233091571
chr18	30908895	TTC	T	het	intergenic	Pik3c3;Rit2	.	.	.
chr18	30908895	TTCTC	T	het	intergenic	Pik3c3;Rit2	.	.	.
chr18	30909176	C	CG	homo	intergenic	Pik3c3;Rit2	.	.	rs239405189
chr18	30909304	GCC	G	homo	intergenic	Pik3c3;Rit2	.	.	.
chr18	30909307	TCTCTCTCTGC	T	homo	intergenic	Pik3c3;Rit2	.	.	.
chr18	30909463	C	CTGTGTGTG	homo	intergenic	Pik3c3;Rit2	.	.	.
chr18	30909753	G	GTTT	homo	intergenic	Pik3c3;Rit2	.	.	rs236940331
chr18	30911610	T	TA	homo	intergenic	Pik3c3;Rit2	.	.	rs224851618
chr18	30912122	C	CTTT	homo	intergenic	Pik3c3;Rit2	.	.	rs246940467
chr18	30913877	ATG	A	homo	intergenic	Pik3c3;Rit2	.	.	rs213211835
chr18	30914723	AT	A	homo	intergenic	Pik3c3;Rit2	.	.	rs241286350
chr18	30915663	A	AAC	homo	intergenic	Pik3c3;Rit2	.	.	.
chr18	30916433	AG	A	homo	intergenic	Pik3c3;Rit2	.	.	.
chr18	30917558	G	GA	homo	intergenic	Pik3c3;Rit2	.	.	.
chr18	30917856	C	CTCTTTCTTTCTTTCTT	homo	intergenic	Pik3c3;Rit2	.	.	.
chr18	30918309	T	TATCAGGGTC	homo	intergenic	Pik3c3;Rit2	.	.	rs216455618
chr18	30919229	TAGACAG	T	homo	intergenic	Pik3c3;Rit2	.	.	rs241947351
chr18	30921862	C	CT	homo	intergenic	Pik3c3;Rit2	.	.	rs265006818
chr18	30923349	T	TGAGGAAG	homo	intergenic	Pik3c3;Rit2	.	.	rs258157139
chr18	30923753	T	TCTC	homo	intergenic	Pik3c3;Rit2	.	.	rs249343309
chr18	30924257	G	GT	homo	intergenic	Pik3c3;Rit2	.	.	rs216707233
chr18	30924262	GTGAAT	G	homo	intergenic	Pik3c3;Rit2	.	.	.
chr18	30924309	T	TATC	homo	intergenic	Pik3c3;Rit2	.	.	rs233346044
chr18	30924324	TA	T	homo	intergenic	Pik3c3;Rit2	.	.	.
chr18	30924961	C	CT	homo	intergenic	Pik3c3;Rit2	.	.	.
chr18	30924967	C	CCCCG	homo	intergenic	Pik3c3;Rit2	.	.	.
chr18	30925030	A	AGC	homo	intergenic	Pik3c3;Rit2	.	.	.
chr18	30925048	C	CACACACACACAT	homo	intergenic	Pik3c3;Rit2	.	.	.
chr18	30925266	ATCCATGGCTCTCATGTTTACATCCTATTCCTTGCCTGACATGGTGATTCTAAACCCTTCTTCTTCCCGTAT	A	homo	intergenic	Pik3c3;Rit2	.	.	.
chr18	30926026	A	AAGGGAGAGAGGG	homo	intergenic	Pik3c3;Rit2	.	.	rs232396167
chr18	30926296	G	GTGTGTGTGTGTCTT	homo	intergenic	Pik3c3;Rit2	.	.	rs232663269
chr18	30926469	AG	A	homo	intergenic	Pik3c3;Rit2	.	.	rs260165671
chr18	30926685	CTGAACAA	C	homo	intergenic	Pik3c3;Rit2	.	.	.
chr18	30926693	A	AGT	homo	intergenic	Pik3c3;Rit2	.	.	.
chr18	30927290	AAAG	A	homo	intergenic	Pik3c3;Rit2	.	.	rs258896104
chr18	30927332	GAAAGAAAGAA	G	homo	intergenic	Pik3c3;Rit2	.	.	.
chr18	30927445	GGA	G	homo	intergenic	Pik3c3;Rit2	.	.	rs241608428
chr18	30928479	A	AG	homo	intergenic	Pik3c3;Rit2	.	.	rs216721059
chr18	30928726	TTG	T	homo	intergenic	Pik3c3;Rit2	.	.	rs213270425
chr18	30928765	T	TATGTATATATATATATATAC	homo	intergenic	Pik3c3;Rit2	.	.	.
chr18	30928824	A	AGTGTGTGT	homo	intergenic	Pik3c3;Rit2	.	.	.
chr18	30929868	G	GA	homo	intergenic	Pik3c3;Rit2	.	.	rs264801065
chr18	30930150	TC	T	homo	intergenic	Pik3c3;Rit2	.	.	.
chr18	30930635	T	TA	homo	intergenic	Pik3c3;Rit2	.	.	rs245260674
chr18	30931723	A	AT	homo	intergenic	Pik3c3;Rit2	.	.	.
chr18	30932658	G	GTATA	homo	intergenic	Pik3c3;Rit2	.	.	.
chr18	30934198	AGCTGATGCTGAGGT	A	het	intergenic	Pik3c3;Rit2	.	.	.
chr18	30935586	T	TGATGCTGA	homo	intergenic	Pik3c3;Rit2	.	.	rs253233860
chr18	30935773	GT	G	homo	intergenic	Pik3c3;Rit2	.	.	.
chr18	30936367	T	TTCTCTCCCTCCCTC	homo	intergenic	Pik3c3;Rit2	.	.	.
chr18	30938935	GAATATGGAGT	G	homo	intergenic	Pik3c3;Rit2	.	.	rs228413946
chr18	30941003	CT	C	homo	intergenic	Pik3c3;Rit2	.	.	rs215607142
chr18	30941953	G	GT	homo	intergenic	Pik3c3;Rit2	.	.	rs231371864
chr18	30941970	TTTGTTG	T	homo	intergenic	Pik3c3;Rit2	.	.	rs221987206
chr18	30942117	G	GT	homo	intergenic	Pik3c3;Rit2	.	.	rs252464400
chr18	30942452	T	TA	homo	intergenic	Pik3c3;Rit2	.	.	.
chr18	30942453	G	GATAGATAGATAGATAGATA	homo	intergenic	Pik3c3;Rit2	.	.	.
chr18	30943059	AT	A	homo	intergenic	Pik3c3;Rit2	.	.	rs260775203
chr18	30943641	T	TTTTTTTC	homo	intergenic	Pik3c3;Rit2	.	.	rs230623885
chr18	30943802	A	AT	homo	intergenic	Pik3c3;Rit2	.	.	.
chr18	30943803	A	ATATAT	homo	intergenic	Pik3c3;Rit2	.	.	.
chr18	30943822	T	TA	homo	intergenic	Pik3c3;Rit2	.	.	rs215692066
chr18	30945073	TA	T	homo	intergenic	Pik3c3;Rit2	.	.	rs255462431
chr18	30945214	C	CTA	homo	intergenic	Pik3c3;Rit2	.	.	rs265293399
chr18	30945282	A	AG	homo	intergenic	Pik3c3;Rit2	.	.	rs246916001
chr18	30945349	T	TG	homo	intergenic	Pik3c3;Rit2	.	.	.
chr18	30945358	T	TTTTTG	homo	intergenic	Pik3c3;Rit2	.	.	.
chr18	30945498	TTTAG	T	homo	intergenic	Pik3c3;Rit2	.	.	rs255248161
chr18	30945671	G	GCTCTCTCT	homo	intergenic	Pik3c3;Rit2	.	.	.
chr18	30946391	GT	G	homo	intergenic	Pik3c3;Rit2	.	.	rs235164021
chr18	30946431	C	CA	homo	intergenic	Pik3c3;Rit2	.	.	rs220911124
chr18	30946486	T	TAAC	homo	intergenic	Pik3c3;Rit2	.	.	rs264680532
chr18	30946496	AT	A	homo	intergenic	Pik3c3;Rit2	.	.	.
chr18	30946808	CAGTCG	C	homo	intergenic	Pik3c3;Rit2	.	.	rs256661708
chr18	30947140	T	TG	homo	intergenic	Pik3c3;Rit2	.	.	rs235471052
chr18	30947423	AAAAAAAAAAAAAAG	A	homo	intergenic	Pik3c3;Rit2	.	.	.
chr18	30947438	T	TGC	homo	intergenic	Pik3c3;Rit2	.	.	.
chr18	30947554	C	CA	homo	intergenic	Pik3c3;Rit2	.	.	rs222727843
chr18	30947708	G	GACAC	homo	intergenic	Pik3c3;Rit2	.	.	.
chr18	30948124	C	CCCA	homo	intergenic	Pik3c3;Rit2	.	.	rs252205605
chr18	30948256	TTA	T	homo	intergenic	Pik3c3;Rit2	.	.	rs220649678
chr18	30948266	A	ATT	homo	intergenic	Pik3c3;Rit2	.	.	rs247864628
chr18	30948272	AT	A	homo	intergenic	Pik3c3;Rit2	.	.	rs239000196
chr18	30948377	CTT	C	homo	intergenic	Pik3c3;Rit2	.	.	rs250149400
chr18	30948385	TGCCCCCCCAC	T	homo	intergenic	Pik3c3;Rit2	.	.	.
chr18	30948449	ACTT	A	homo	intergenic	Pik3c3;Rit2	.	.	rs248320032
chr18	30948703	T	TC	homo	intergenic	Pik3c3;Rit2	.	.	rs224526987
chr18	30954596	C	CGTGTGTGT	homo	intergenic	Pik3c3;Rit2	.	.	rs223912679
chr18	30957779	AT	A	homo	intergenic	Pik3c3;Rit2	.	.	.
chr18	30957871	AAGAGAGAGAGAGAGAGAGAG	A	homo	intergenic	Pik3c3;Rit2	.	.	.
chr18	30957997	AAAGG	A	homo	intergenic	Pik3c3;Rit2	.	.	rs263179449
chr18	30960005	T	TACACAC	homo	intergenic	Pik3c3;Rit2	.	.	.
chr18	30960184	AT	A	homo	intergenic	Pik3c3;Rit2	.	.	.
chr18	30962620	TACTG	T	homo	intergenic	Pik3c3;Rit2	.	.	rs257182143
chr18	30963152	TC	T	homo	intergenic	Pik3c3;Rit2	.	.	.
chr18	30963257	C	CATCTATCTATCTATCT	homo	intergenic	Pik3c3;Rit2	.	.	.
chr18	30966817	TAA	T	homo	intergenic	Pik3c3;Rit2	.	.	.
chr18	30966820	TTTTCATGA	T	homo	intergenic	Pik3c3;Rit2	.	.	.
chr18	30967611	TA	T	homo	intergenic	Pik3c3;Rit2	.	.	rs249535966
chr18	30970224	A	AT	homo	intergenic	Pik3c3;Rit2	.	.	rs237208512
chr18	30970230	A	AT	homo	intergenic	Pik3c3;Rit2	.	.	.
chr18	30970335	C	CGT	homo	intergenic	Pik3c3;Rit2	.	.	rs387533135
chr18	30970363	C	CTT	homo	intergenic	Pik3c3;Rit2	.	.	.
chr18	30970704	T	TAATC	homo	intergenic	Pik3c3;Rit2	.	.	rs223111883
chr18	30971095	TAC	T	homo	intergenic	Pik3c3;Rit2	.	.	rs261239063
chr18	30971786	G	GT	homo	intergenic	Pik3c3;Rit2	.	.	rs262724170
chr18	30972610	T	TAGTGAGG	homo	intergenic	Pik3c3;Rit2	.	.	rs263036350
chr18	30973005	TTG	T	homo	intergenic	Pik3c3;Rit2	.	.	rs221396929
chr18	30974575	T	TGCTGTC	homo	UTR3	Rit2	.	.	rs256921814
chr18	30974798	AT	A	homo	UTR3	Rit2	.	.	rs252708347
chr18	30975134	T	TTTTGTGTGTGTGTGTGTGTGTGTGTG	homo	UTR3	Rit2	.	.	.
chr18	30976668	GC	G	het	intronic	Rit2	.	.	.
chr18	30976668	GCC	G	het	intronic	Rit2	.	.	rs261663549
chr18	30977318	A	AGTGT	homo	intronic	Rit2	.	.	rs234973873
chr18	30982114	AAAAAAAAAAAAAG	A	homo	intronic	Rit2	.	.	rs247959540
chr18	30984631	T	TACACACACAC	homo	intronic	Rit2	.	.	.
chr18	30985532	CTTTT	C	homo	intronic	Rit2	.	.	rs233033241
chr18	30991725	C	CAAAA	homo	intronic	Rit2	.	.	.
chr18	30993286	A	ACT	homo	intronic	Rit2	.	.	rs262287696
chr18	30993531	CA	C	homo	intronic	Rit2	.	.	rs386932127
chr18	30997573	AATATATATATATATATATATATATATATATAT	A	homo	intronic	Rit2	.	.	.
chr18	30997660	AAT	A	homo	intronic	Rit2	.	.	rs235084381
chr18	30998184	GA	G	homo	intronic	Rit2	.	.	.
chr18	30998579	T	TAC	het	intronic	Rit2	.	.	.
chr18	30998665	G	GA	het	intronic	Rit2	.	.	.
chr18	30998666	G	GGA	het	intronic	Rit2	.	.	.
chr18	30998666	G	GGGAGAGAGAGGGA	het	intronic	Rit2	.	.	.
chr18	30999152	C	CTGTGTGTG	homo	intronic	Rit2	.	.	.
chr18	30999892	GTTGTT	G	homo	intronic	Rit2	.	.	.
chr18	31002051	ATG	A	homo	intronic	Rit2	.	.	rs228825646
chr18	31002113	TC	T	homo	intronic	Rit2	.	.	rs246227910
chr18	31002510	CA	C	homo	intronic	Rit2	.	.	rs212939605
chr18	31002575	CAG	C	homo	intronic	Rit2	.	.	rs233840400
chr18	31003432	GA	G	homo	intronic	Rit2	.	.	rs264536686
chr18	31004999	TTTGGTTGGTTGGTTGG	T	homo	intronic	Rit2	.	.	.
chr18	31005145	G	GT	homo	intronic	Rit2	.	.	rs227184601
chr18	31009419	G	GA	homo	intronic	Rit2	.	.	.
chr18	31011560	A	AT	homo	intronic	Rit2	.	.	rs215250320
chr18	31012688	TA	T	homo	intronic	Rit2	.	.	rs238924126
chr18	31027838	GA	G	homo	intronic	Rit2	.	.	rs259574426
chr18	31030028	C	CAAAAAAAAAAAA	homo	intronic	Rit2	.	.	.
chr18	31031806	C	CA	homo	intronic	Rit2	.	.	.
chr18	31037132	A	AAG	homo	intronic	Rit2	.	.	.
chr18	31037320	G	GATTT	homo	intronic	Rit2	.	.	rs255405509
chr18	31038764	CGTGTGTGTGTGT	C	homo	intronic	Rit2	.	.	.
chr18	31047522	TA	T	homo	intronic	Rit2	.	.	.
chr18	31058571	T	TAA	homo	intronic	Rit2	.	.	.
chr18	31059116	AACACACACACACACACACACAC	A	homo	intronic	Rit2	.	.	rs234298974
chr18	31059323	TGATA	T	homo	intronic	Rit2	.	.	.
chr18	31059734	GC	G	homo	intronic	Rit2	.	.	.
chr18	31064231	A	AT	homo	intronic	Rit2	.	.	.
chr18	31069847	T	TTATATA	homo	intronic	Rit2	.	.	rs223315125
chr18	31070025	G	GT	homo	intronic	Rit2	.	.	.
chr18	31071029	GA	G	homo	intronic	Rit2	.	.	.
chr18	31071348	CTCCTGTCCTG	C	homo	intronic	Rit2	.	.	.
chr18	31072082	A	AT	homo	intronic	Rit2	.	.	.
chr18	31074341	TAC	T	homo	intronic	Rit2	.	.	.
chr18	31081123	GA	G	homo	intronic	Rit2	.	.	.
chr18	31089052	C	CGT	homo	intronic	Rit2	.	.	.
chr18	31099657	GAGAGAGAGAGAGAGAGGA	G	homo	intronic	Rit2	.	.	.
chr18	31100440	C	CA	homo	intronic	Rit2	.	.	.
chr18	31104289	TA	T	homo	intronic	Rit2	.	.	.
chr18	31106015	TA	T	homo	intronic	Rit2	.	.	.
chr18	31106026	GA	G	homo	intronic	Rit2	.	.	.
chr18	31108943	CAA	C	homo	intronic	Rit2	.	.	rs235930109
chr18	31109472	A	AAGAAGAGAAG	homo	intronic	Rit2	.	.	.
chr18	31113365	AAATG	A	homo	intronic	Rit2	.	.	.
chr18	31113393	GAATAAATAAATAAATA	G	homo	intronic	Rit2	.	.	.
chr18	31116395	TGAGAGA	T	homo	intronic	Rit2	.	.	.
chr18	31120002	TGAGAGAGAGAGAGAGA	T	homo	intronic	Rit2	.	.	rs253202392
chr18	31131670	CCTCT	C	homo	intronic	Rit2	.	.	.
chr18	31150786	CAATAATAAT	C	homo	intronic	Rit2	.	.	.
chr18	31168503	G	GT	homo	intronic	Rit2	.	.	rs220665355
chr18	31168533	AGTGT	A	homo	intronic	Rit2	.	.	.
chr18	31173889	G	GCACACA	homo	intronic	Rit2	.	.	.
chr18	31176432	ATGTGTG	A	homo	intronic	Rit2	.	.	rs243109435
chr18	31187133	TACACAC	T	homo	intronic	Rit2	.	.	rs228925036
chr18	31190625	TCACA	T	homo	intronic	Rit2	.	.	rs258167489
chr18	31197526	GAGGAAGGA	G	homo	intronic	Rit2	.	.	rs227686863
chr18	31206662	C	CA	homo	intronic	Rit2	.	.	.
chr18	31211766	A	ATT	homo	intronic	Rit2	.	.	.
chr18	31212497	A	AAATAAAAT	homo	intronic	Rit2	.	.	rs260379879
chr18	31215053	AGAAG	A	homo	intronic	Rit2	.	.	.
chr18	31216501	CAAAAAAAAAAAAAAAAAA	C	het	intronic	Rit2	.	.	.
chr18	31225707	CAA	C	het	intronic	Rit2	.	.	.
chr18	31232982	TGAGAGAGAGAGAGAGAGAGA	T	homo	intronic	Rit2	.	.	.
chr18	31241848	GA	G	homo	intronic	Rit2	.	.	rs387345225
chr18	31247678	G	GGA	homo	intronic	Rit2	.	.	rs217441998
chr18	31248615	CA	C	homo	intronic	Rit2	.	.	.
chr18	31256356	TG	T	het	intronic	Rit2	.	.	.
chr18	31256418	TA	T	homo	intronic	Rit2	.	.	rs253485036
chr18	31256680	TC	T	homo	intronic	Rit2	.	.	rs223951259
chr18	31258201	A	AT	homo	intronic	Rit2	.	.	rs220660709
chr18	31259582	ATTAATTAACATAATG	A	homo	intronic	Rit2	.	.	rs228870576
chr18	31259871	T	TA	homo	intronic	Rit2	.	.	rs229520902
chr18	31260141	GTT	G	homo	intronic	Rit2	.	.	rs241166756
chr18	31260161	G	GAA	homo	intronic	Rit2	.	.	.
chr18	31260765	C	CA	homo	intronic	Rit2	.	.	rs243626141
chr18	31261924	A	ATAAAGAAGGCAATGAGAGAAGTGTATAAATCAGAAAAAAGTATGTCATGATAGTATGAATATGACATGATAAACCCATCACTG	homo	intronic	Rit2	.	.	.
chr18	31263576	GTTT	G	homo	intronic	Rit2	.	.	rs260801296
chr18	31267823	C	CATTTATTT	homo	intronic	Rit2	.	.	.
chr18	31269337	G	GT	het	intronic	Rit2	.	.	rs239793242
chr18	31271556	CG	C	homo	intronic	Rit2	.	.	rs234425287
chr18	31271580	A	ATTATT	homo	intronic	Rit2	.	.	rs238685333
chr18	31272402	AT	A	homo	intronic	Rit2	.	.	rs243535247
chr18	31272483	GA	G	homo	intronic	Rit2	.	.	rs240877279
chr18	31274147	G	GT	homo	intronic	Rit2	.	.	.
chr18	31294352	CA	C	homo	intronic	Rit2	.	.	.
chr18	31295359	C	CTGTGTG	het	intronic	Rit2	.	.	.
chr18	31295359	C	CTGTG	het	intronic	Rit2	.	.	.
chr18	31298653	GGATA	G	homo	intronic	Rit2	.	.	rs233118596
chr18	31301480	CTGTGTGTGTGTGTG	C	homo	intronic	Rit2	.	.	rs240742543
chr18	31301936	AT	A	homo	intronic	Rit2	.	.	.
chr18	31304376	GC	G	homo	intronic	Rit2	.	.	.
chr18	31307085	T	TG	homo	intronic	Rit2	.	.	.
chr18	31307143	A	ATG	homo	intronic	Rit2	.	.	rs227557966
chr18	31308240	G	GCACA	homo	intronic	Rit2	.	.	.
chr18	31309527	TTAGATAGATAGATAGATAGA	T	homo	intronic	Rit2	.	.	rs249662947
chr18	31311347	GA	G	homo	intronic	Rit2	.	.	rs256939906
chr18	31312214	AT	A	homo	intronic	Rit2	.	.	rs232434177
chr18	31312999	T	TACACACACAC	homo	intronic	Rit2	.	.	.
chr18	31315563	A	ATGTGTGTGTGTGTGTGTG	homo	intronic	Rit2	.	.	.
chr18	31316333	G	GA	homo	intronic	Rit2	.	.	rs236709298
chr18	31318782	A	AAGAAAGAAAGAAAGAC	homo	intergenic	Rit2;Syt4	.	.	.
chr18	31318859	A	AG	homo	intergenic	Rit2;Syt4	.	.	.
chr18	31318860	A	AAAG	homo	intergenic	Rit2;Syt4	.	.	.
chr18	31319019	TCCC	T	homo	intergenic	Rit2;Syt4	.	.	.
chr18	31319031	C	CAATAAATAA	homo	intergenic	Rit2;Syt4	.	.	.
chr18	31319115	TG	T	homo	intergenic	Rit2;Syt4	.	.	rs230912000
chr18	31319179	TA	T	homo	intergenic	Rit2;Syt4	.	.	rs215521763
chr18	31319340	AC	A	homo	intergenic	Rit2;Syt4	.	.	rs233040768
chr18	31322538	C	CATTT	homo	intergenic	Rit2;Syt4	.	.	.
chr18	31322539	C	CCTA	homo	intergenic	Rit2;Syt4	.	.	.
chr18	31323756	TG	T	homo	intergenic	Rit2;Syt4	.	.	.
chr18	31323758	AGAGAGAGAGAGAGAGAGAGAGAGAGAGAGAGAGAGAGAGAG	A	homo	intergenic	Rit2;Syt4	.	.	.
chr18	31324875	CT	C	homo	intergenic	Rit2;Syt4	.	.	rs246478206
chr18	31325101	T	TA	homo	intergenic	Rit2;Syt4	.	.	rs234721294
chr18	31329503	T	TAA	homo	intergenic	Rit2;Syt4	.	.	.
chr18	31330470	GGGTCTGCAACCCTATAGGA	G	homo	intergenic	Rit2;Syt4	.	.	rs219484417
chr18	31330671	ATTATT	A	homo	intergenic	Rit2;Syt4	.	.	rs237214480
chr18	31331571	CTTTTTT	C	homo	intergenic	Rit2;Syt4	.	.	.
chr18	31332462	GGTGTGTGTGTGTGTGT	G	homo	intergenic	Rit2;Syt4	.	.	rs265832437
chr18	31333609	CTCATCATT	C	homo	intergenic	Rit2;Syt4	.	.	rs254055026
chr18	31335991	A	AAG	homo	intergenic	Rit2;Syt4	.	.	rs258926812
chr18	31336013	A	AAG	homo	intergenic	Rit2;Syt4	.	.	rs232919300
chr18	31336078	A	AGAGG	homo	intergenic	Rit2;Syt4	.	.	rs227677841
chr18	31337371	T	TACACAC	homo	intergenic	Rit2;Syt4	.	.	rs212325230
chr18	31337415	CAT	C	homo	intergenic	Rit2;Syt4	.	.	rs251996935
chr18	31337446	TACACAC	T	homo	intergenic	Rit2;Syt4	.	.	rs251601387
chr18	31337867	C	CCGGATCTT	homo	intergenic	Rit2;Syt4	.	.	rs230642629
chr18	31338633	CT	C	homo	intergenic	Rit2;Syt4	.	.	rs247298348
chr18	31339249	GTT	G	homo	intergenic	Rit2;Syt4	.	.	rs230116224
chr18	31342458	CT	C	homo	intergenic	Rit2;Syt4	.	.	rs230902682
chr18	31342589	ATTCTTCTTCTTCTTCTTCTTC	A	homo	intergenic	Rit2;Syt4	.	.	.
chr18	31344920	T	TA	homo	intergenic	Rit2;Syt4	.	.	.
chr18	31345306	T	TA	homo	intergenic	Rit2;Syt4	.	.	rs252192649
chr18	31345860	TA	T	homo	intergenic	Rit2;Syt4	.	.	rs230720712
chr18	31345925	AC	A	homo	intergenic	Rit2;Syt4	.	.	rs226371092
chr18	31349531	AATC	A	homo	intergenic	Rit2;Syt4	.	.	rs254184373
chr18	31349668	A	AG	homo	intergenic	Rit2;Syt4	.	.	rs234211306
chr18	31351092	CATATATATATAT	C	het	intergenic	Rit2;Syt4	.	.	.
chr18	31351150	T	TAGAGAG	het	intergenic	Rit2;Syt4	.	.	.
chr18	31354500	T	TAGTTCCATTCATTTGCCTAAGAATTTCATGAATTCA	homo	intergenic	Rit2;Syt4	.	.	.
chr18	31361086	T	TCA	homo	intergenic	Rit2;Syt4	.	.	rs232431541
chr18	31364071	A	AT	homo	intergenic	Rit2;Syt4	.	.	rs245270376
chr18	31374201	TTTC	T	homo	intergenic	Rit2;Syt4	.	.	rs226924038
chr18	31374783	A	AC	homo	intergenic	Rit2;Syt4	.	.	rs238027440
chr18	31375905	GA	G	homo	intergenic	Rit2;Syt4	.	.	rs260136968
chr18	31376472	GCCCAACTGCTGTCAATCATCCTCCTGCCTGATCACACTGCCAGCTTCCAATCACTTA	G	homo	intergenic	Rit2;Syt4	.	.	.
chr18	31377959	A	AC	homo	intergenic	Rit2;Syt4	.	.	rs254315980
chr18	31378330	GCA	G	homo	intergenic	Rit2;Syt4	.	.	rs259230765
chr18	31379870	T	TC	homo	intergenic	Rit2;Syt4	.	.	.
chr18	31380472	GAAA	G	homo	intergenic	Rit2;Syt4	.	.	rs228420177
chr18	31384237	TAGG	T	homo	intergenic	Rit2;Syt4	.	.	rs245918344
chr18	31384416	CGTGTGTGTGTGTGT	C	het	intergenic	Rit2;Syt4	.	.	rs240313973
chr18	31384416	CGTGTGTGTGTGTGTGT	C	het	intergenic	Rit2;Syt4	.	.	.
chr18	31384657	TTTA	T	homo	intergenic	Rit2;Syt4	.	.	rs262714592
chr18	31384845	CTT	C	homo	intergenic	Rit2;Syt4	.	.	.
chr18	31385444	GGC	G	homo	intergenic	Rit2;Syt4	.	.	.
chr18	31385447	A	ATGATG	homo	intergenic	Rit2;Syt4	.	.	.
chr18	31386193	TTA	T	homo	intergenic	Rit2;Syt4	.	.	.
chr18	31386752	ACAAACAAAC	A	homo	intergenic	Rit2;Syt4	.	.	.
chr18	31386777	CAAA	C	homo	intergenic	Rit2;Syt4	.	.	rs242337999
chr18	31388164	G	GGGA	homo	intergenic	Rit2;Syt4	.	.	.
chr18	31388469	G	GT	homo	intergenic	Rit2;Syt4	.	.	rs253920330
chr18	31388770	A	AC	homo	intergenic	Rit2;Syt4	.	.	rs240869572
chr18	31388925	ATATAAAGC	A	homo	intergenic	Rit2;Syt4	.	.	rs243238847
chr18	31388954	TA	T	homo	intergenic	Rit2;Syt4	.	.	rs214918416
chr18	31388996	CA	C	homo	intergenic	Rit2;Syt4	.	.	rs255614839
chr18	31390324	CA	C	homo	intergenic	Rit2;Syt4	.	.	rs264855401
chr18	31390617	TCTGTGTGTGTGTGTGTG	T	homo	intergenic	Rit2;Syt4	.	.	rs250671803
chr18	31391215	C	CAATTCTACATTCTA	homo	intergenic	Rit2;Syt4	.	.	.
chr18	31396905	TC	T	homo	intergenic	Rit2;Syt4	.	.	rs222226406
chr18	31397350	TAAAA	T	homo	intergenic	Rit2;Syt4	.	.	rs215369258
chr18	31397917	T	TG	homo	intergenic	Rit2;Syt4	.	.	.
chr18	31398084	TAG	T	homo	intergenic	Rit2;Syt4	.	.	rs247359406
chr18	31398638	T	TG	homo	intergenic	Rit2;Syt4	.	.	rs263008286
chr18	31399050	G	GA	homo	intergenic	Rit2;Syt4	.	.	rs236717587
chr18	31399666	C	CTTGT	homo	intergenic	Rit2;Syt4	.	.	rs222893637
chr18	31400152	A	ACTGTATTCCC	homo	intergenic	Rit2;Syt4	.	.	.
chr18	31401242	GAGAGAGAGAGAGAA	G	homo	intergenic	Rit2;Syt4	.	.	.
chr18	31401997	A	AATATATATATATATAT	homo	intergenic	Rit2;Syt4	.	.	.
chr18	31402528	T	TACC	het	intergenic	Rit2;Syt4	.	.	.
chr18	31404601	TAAAAAAAAAA	T	homo	intergenic	Rit2;Syt4	.	.	.
chr18	31404657	T	TA	homo	intergenic	Rit2;Syt4	.	.	rs245568895
chr18	31405692	AAG	A	homo	intergenic	Rit2;Syt4	.	.	rs243412009
chr18	31405872	AGGAG	A	homo	intergenic	Rit2;Syt4	.	.	.
chr18	31405953	AAGGGAGGGAGGGG	A	homo	intergenic	Rit2;Syt4	.	.	.
chr18	31406041	GAAGA	G	homo	intergenic	Rit2;Syt4	.	.	.
chr18	31407020	GC	G	homo	intergenic	Rit2;Syt4	.	.	rs262734481
chr18	31407701	TGAACCATA	T	homo	intergenic	Rit2;Syt4	.	.	rs247749153
chr18	31407732	TGGCC	T	homo	intergenic	Rit2;Syt4	.	.	rs215107210
chr18	31408049	GA	G	homo	intergenic	Rit2;Syt4	.	.	rs252985843
chr18	31410208	T	TA	homo	intergenic	Rit2;Syt4	.	.	rs254339429
chr18	31410308	T	TTC	homo	intergenic	Rit2;Syt4	.	.	rs246115854
chr18	31412728	GATA	G	homo	intergenic	Rit2;Syt4	.	.	rs227882286
chr18	31412841	G	GA	homo	intergenic	Rit2;Syt4	.	.	rs253699215
chr18	31422556	G	GAA	homo	intergenic	Rit2;Syt4	.	.	.
chr18	31425141	G	GGTT	homo	intergenic	Rit2;Syt4	.	.	rs218098827
chr18	31425335	G	GTTGGTTGGTTGGTTGGTT	homo	intergenic	Rit2;Syt4	.	.	rs235261134
chr18	31426718	T	TATATATATAC	homo	intergenic	Rit2;Syt4	.	.	rs222631503
chr18	31427331	TA	T	homo	intergenic	Rit2;Syt4	.	.	rs247825474
chr18	31431278	T	TACACACAC	homo	intergenic	Rit2;Syt4	.	.	rs237291390
chr18	31432008	TAAAAA	T	homo	intergenic	Rit2;Syt4	.	.	rs221324490
chr18	31432448	C	CCTT	homo	intergenic	Rit2;Syt4	.	.	.
chr18	31432450	C	CAGTG	homo	intergenic	Rit2;Syt4	.	.	.
chr18	31432451	C	CCTTACAGT	homo	intergenic	Rit2;Syt4	.	.	.
chr18	31433521	AATT	A	homo	intergenic	Rit2;Syt4	.	.	rs259083402
chr18	31433848	AGG	A	homo	intergenic	Rit2;Syt4	.	.	rs237564391
chr18	31435262	ATTG	A	homo	intergenic	Rit2;Syt4	.	.	.
chr18	31435554	TG	T	homo	intergenic	Rit2;Syt4	.	.	rs256275602
chr18	31437217	C	CCACACACACACACACACACA	homo	downstream	Syt4	.	.	.
chr18	31437513	G	GGAGACTGGGAGGA	homo	downstream	Syt4	.	.	rs251164310
chr18	31438316	AAT	A	homo	UTR3	Syt4	.	.	rs260227955
chr18	31439311	T	TA	homo	UTR3	Syt4	.	.	rs242247725
chr18	31439688	T	TAAAAAAAAAAAAAA	homo	UTR3	Syt4	.	.	.
chr18	31441469	GA	G	homo	intronic	Syt4	.	.	.
chr18	31444658	T	TCACACACA	homo	intronic	Syt4	.	.	.
chr18	31444740	GAAA	G	homo	intronic	Syt4	.	.	.
chr18	31445749	GGAGGAGGAGGGA	G	homo	intronic	Syt4	.	.	rs248906971
chr18	31449520	GT	G	homo	intergenic	Syt4;Slc25a46	.	.	.
chr18	31450550	CG	C	het	intergenic	Syt4;Slc25a46	.	.	.
chr18	31450550	CGG	C	het	intergenic	Syt4;Slc25a46	.	.	.
chr18	31451314	CTT	C	homo	intergenic	Syt4;Slc25a46	.	.	rs222211544
chr18	31454321	C	CCT	homo	intergenic	Syt4;Slc25a46	.	.	.
chr18	31455212	AC	A	homo	intergenic	Syt4;Slc25a46	.	.	rs251378492
chr18	31456023	GT	G	homo	intergenic	Syt4;Slc25a46	.	.	.
chr18	31456083	TA	T	homo	intergenic	Syt4;Slc25a46	.	.	.
chr18	31458307	A	AGTGTGTGTGT	het	intergenic	Syt4;Slc25a46	.	.	rs212822666
chr18	31462927	GC	G	homo	intergenic	Syt4;Slc25a46	.	.	rs235080355
chr18	31463035	T	TA	homo	intergenic	Syt4;Slc25a46	.	.	.
chr18	31465091	G	GACCTGGCTT	homo	intergenic	Syt4;Slc25a46	.	.	rs226787423
chr18	31466230	GAA	G	homo	intergenic	Syt4;Slc25a46	.	.	.
chr18	31466234	G	GGA	homo	intergenic	Syt4;Slc25a46	.	.	.
chr18	31466294	C	CCT	homo	intergenic	Syt4;Slc25a46	.	.	rs233703451
chr18	31466342	CCT	C	homo	intergenic	Syt4;Slc25a46	.	.	.
chr18	31466346	ACT	A	homo	intergenic	Syt4;Slc25a46	.	.	.
chr18	31466405	TC	T	homo	intergenic	Syt4;Slc25a46	.	.	rs245284601
chr18	31467184	G	GTT	homo	intergenic	Syt4;Slc25a46	.	.	rs225890042
chr18	31470090	A	ATTATAT	het	intergenic	Syt4;Slc25a46	.	.	.
chr18	31470090	A	ATTATATAT	het	intergenic	Syt4;Slc25a46	.	.	.
chr18	31470669	TTATC	T	homo	intergenic	Syt4;Slc25a46	.	.	rs239982264
chr18	31472258	GTTC	G	homo	intergenic	Syt4;Slc25a46	.	.	rs264805052
chr18	31472510	AT	A	homo	intergenic	Syt4;Slc25a46	.	.	rs228328672
chr18	31472832	TCA	T	homo	intergenic	Syt4;Slc25a46	.	.	rs250130863
chr18	31472863	T	TGCCTTACGTTCTTAATGGTAAGACACCAAAAGTGATAGGGATGAAGTTGTTAGTCTTCTG	homo	intergenic	Syt4;Slc25a46	.	.	.
chr18	31473255	GA	G	homo	intergenic	Syt4;Slc25a46	.	.	rs221474355
chr18	31474463	AACAC	A	homo	intergenic	Syt4;Slc25a46	.	.	rs243901623
chr18	31474773	T	TC	homo	intergenic	Syt4;Slc25a46	.	.	rs258847842
chr18	31475229	G	GA	homo	intergenic	Syt4;Slc25a46	.	.	rs228139077
chr18	31476199	C	CG	homo	intergenic	Syt4;Slc25a46	.	.	rs245439716
chr18	31480041	AT	A	homo	intergenic	Syt4;Slc25a46	.	.	rs215172309
chr18	31480733	AT	A	homo	intergenic	Syt4;Slc25a46	.	.	rs251050040
chr18	31481236	CTCTCTCTCTCTCTCTCTCTCTTTCTCTCTCTCTCTCTCTCTCTCTCTCTCTT	C	het	intergenic	Syt4;Slc25a46	.	.	.
chr18	31483647	GAGATAGAT	G	homo	intergenic	Syt4;Slc25a46	.	.	rs227545556
chr18	31488313	TCATA	T	homo	intergenic	Syt4;Slc25a46	.	.	.
chr18	31491918	T	TA	homo	intergenic	Syt4;Slc25a46	.	.	.
chr18	31491979	AAG	A	homo	intergenic	Syt4;Slc25a46	.	.	.
chr18	31493038	AC	A	homo	intergenic	Syt4;Slc25a46	.	.	rs264736216
chr18	31493074	C	CT	homo	intergenic	Syt4;Slc25a46	.	.	.
chr18	31493126	C	CT	homo	intergenic	Syt4;Slc25a46	.	.	rs218025154
chr18	31494613	GAC	G	homo	intergenic	Syt4;Slc25a46	.	.	rs238606799
chr18	31498202	GAGAAAGAGA	G	het	intergenic	Syt4;Slc25a46	.	.	.
chr18	31498212	G	GC	homo	intergenic	Syt4;Slc25a46	.	.	.
chr18	31503603	CA	C	homo	intergenic	Syt4;Slc25a46	.	.	.
chr18	31505182	C	CAAAAAAA	het	intergenic	Syt4;Slc25a46	.	.	.
chr18	31505182	C	CAAAAAA	het	intergenic	Syt4;Slc25a46	.	.	.
chr18	31508310	GAA	G	homo	intergenic	Syt4;Slc25a46	.	.	.
chr18	31508932	AAT	A	homo	intergenic	Syt4;Slc25a46	.	.	rs264212467
chr18	31510190	CTTTTT	C	homo	intergenic	Syt4;Slc25a46	.	.	.
chr18	31514679	ATT	A	homo	intergenic	Syt4;Slc25a46	.	.	rs225528471
chr18	31514685	A	AT	homo	intergenic	Syt4;Slc25a46	.	.	.
chr18	31514861	TC	T	homo	intergenic	Syt4;Slc25a46	.	.	.
chr18	31514865	TTC	T	homo	intergenic	Syt4;Slc25a46	.	.	.
chr18	31514872	CTTTTCTTTTCTTTTCTTT	C	homo	intergenic	Syt4;Slc25a46	.	.	.
chr18	31515578	C	CA	homo	intergenic	Syt4;Slc25a46	.	.	.
chr18	31515863	A	AGGT	homo	intergenic	Syt4;Slc25a46	.	.	.
chr18	31515864	A	AAGAG	homo	intergenic	Syt4;Slc25a46	.	.	.
chr18	31516801	C	CCTG	homo	intergenic	Syt4;Slc25a46	.	.	rs215777517
chr18	31517275	AACAC	A	homo	intergenic	Syt4;Slc25a46	.	.	.
chr18	31517461	TTCCAGGAGA	T	homo	intergenic	Syt4;Slc25a46	.	.	rs258462916
chr18	31518357	CTATATATATATATATATATATATATATATATATATATATA	C	homo	intergenic	Syt4;Slc25a46	.	.	.
chr18	31519472	AG	A	homo	intergenic	Syt4;Slc25a46	.	.	.
chr18	31519479	AAAATCCAGCTATGTTTCAATAAATTTAATACTCAGATCTTTTAAAAAAAAAAAAAAAAAAAAAAAAAAAAAGGGGG	A	homo	intergenic	Syt4;Slc25a46	.	.	.
chr18	31519808	TG	T	homo	intergenic	Syt4;Slc25a46	.	.	.
chr18	31519810	ATGGTG	A	homo	intergenic	Syt4;Slc25a46	.	.	.
chr18	31521935	GT	G	homo	intergenic	Syt4;Slc25a46	.	.	rs246462139
chr18	31522238	C	CCTG	homo	intergenic	Syt4;Slc25a46	.	.	rs211877928
chr18	31526456	TAA	T	homo	intergenic	Syt4;Slc25a46	.	.	.
chr18	31526587	C	CTGT	homo	intergenic	Syt4;Slc25a46	.	.	.
chr18	31529571	A	AGGGG	het	intergenic	Syt4;Slc25a46	.	.	rs235180129
chr18	31529571	A	AGGG	het	intergenic	Syt4;Slc25a46	.	.	.
chr18	31529657	T	TGAGAGA	homo	intergenic	Syt4;Slc25a46	.	.	.
chr18	31529700	GCA	G	homo	intergenic	Syt4;Slc25a46	.	.	rs260454668
chr18	31530721	GA	G	homo	intergenic	Syt4;Slc25a46	.	.	rs257207591
chr18	31535007	GC	G	homo	intergenic	Syt4;Slc25a46	.	.	rs232604508
chr18	31535013	G	GT	het	intergenic	Syt4;Slc25a46	.	.	.
chr18	31535110	T	TA	homo	intergenic	Syt4;Slc25a46	.	.	.
chr18	31535140	CAAA	C	homo	intergenic	Syt4;Slc25a46	.	.	rs233931103
chr18	31535766	A	AAAAAAG	homo	intergenic	Syt4;Slc25a46	.	.	.
chr18	31535997	GC	G	homo	intergenic	Syt4;Slc25a46	.	.	.
chr18	31536894	CAAAA	C	homo	intergenic	Syt4;Slc25a46	.	.	rs213300539
chr18	31537923	T	TG	homo	intergenic	Syt4;Slc25a46	.	.	rs238140038
chr18	31539859	CT	C	homo	intergenic	Syt4;Slc25a46	.	.	.
chr18	31541405	A	AG	homo	intergenic	Syt4;Slc25a46	.	.	rs225987053
chr18	31541426	GTTTGTTTTGT	G	homo	intergenic	Syt4;Slc25a46	.	.	.
chr18	31542710	G	GTGTGTA	homo	intergenic	Syt4;Slc25a46	.	.	rs259675192
chr18	31544121	TC	T	homo	intergenic	Syt4;Slc25a46	.	.	rs219077355
chr18	31545485	G	GA	homo	intergenic	Syt4;Slc25a46	.	.	.
chr18	31545934	GA	G	homo	intergenic	Syt4;Slc25a46	.	.	.
chr18	31546142	CAA	C	homo	intergenic	Syt4;Slc25a46	.	.	rs233450242
chr18	31546211	A	ATT	homo	intergenic	Syt4;Slc25a46	.	.	.
chr18	31546295	T	TG	homo	intergenic	Syt4;Slc25a46	.	.	.
chr18	31546296	T	TTTTTG	homo	intergenic	Syt4;Slc25a46	.	.	.
chr18	31548195	TGC	T	homo	intergenic	Syt4;Slc25a46	.	.	.
chr18	31548231	CACACAT	C	homo	intergenic	Syt4;Slc25a46	.	.	.
chr18	31549889	TTTAAG	T	homo	intergenic	Syt4;Slc25a46	.	.	rs224731067
chr18	31550487	T	TAA	homo	intergenic	Syt4;Slc25a46	.	.	.
chr18	31551025	A	AT	homo	intergenic	Syt4;Slc25a46	.	.	rs238084454
chr18	31553773	C	CAG	homo	intergenic	Syt4;Slc25a46	.	.	rs232519172
chr18	31555019	AAG	A	homo	intergenic	Syt4;Slc25a46	.	.	rs243433873
chr18	31559219	TTC	T	het	intergenic	Syt4;Slc25a46	.	.	rs230448757
chr18	31562532	CG	C	homo	intergenic	Syt4;Slc25a46	.	.	.
chr18	31562534	AATC	A	homo	intergenic	Syt4;Slc25a46	.	.	.
chr18	31562743	A	AC	homo	intergenic	Syt4;Slc25a46	.	.	rs386938974
chr18	31562746	G	GGTCTCA	homo	intergenic	Syt4;Slc25a46	.	.	.
chr18	31562751	A	AGGGC	homo	intergenic	Syt4;Slc25a46	.	.	.
chr18	31562819	CTGTTTTGTTTTGTTTTGTTT	C	homo	intergenic	Syt4;Slc25a46	.	.	rs218946905
chr18	31563021	AC	A	homo	intergenic	Syt4;Slc25a46	.	.	rs236944309
chr18	31563515	CA	C	homo	intergenic	Syt4;Slc25a46	.	.	rs216350252
chr18	31563674	ATGTGTG	A	homo	intergenic	Syt4;Slc25a46	.	.	rs230506079
chr18	31565121	CA	C	homo	intergenic	Syt4;Slc25a46	.	.	.
chr18	31565520	A	AT	homo	intergenic	Syt4;Slc25a46	.	.	.
chr18	31565562	TC	T	homo	intergenic	Syt4;Slc25a46	.	.	rs245875898
chr18	31566471	TCA	T	homo	intergenic	Syt4;Slc25a46	.	.	rs255834926
chr18	31567185	G	GCT	homo	intergenic	Syt4;Slc25a46	.	.	.
chr18	31567307	TTCTCTCTC	T	het	intergenic	Syt4;Slc25a46	.	.	.
chr18	31567307	TTCTCTCTCTC	T	het	intergenic	Syt4;Slc25a46	.	.	.
chr18	31571454	TTTGGTTGG	T	homo	intergenic	Syt4;Slc25a46	.	.	rs253281183
chr18	31573117	CAA	C	homo	intergenic	Syt4;Slc25a46	.	.	.
chr18	31573209	GGAGAGA	G	homo	intergenic	Syt4;Slc25a46	.	.	.
chr18	31573287	A	AAAGG	homo	intergenic	Syt4;Slc25a46	.	.	.
chr18	31573477	G	GAA	homo	intergenic	Syt4;Slc25a46	.	.	rs243093339
chr18	31577913	A	ACCC	homo	intergenic	Syt4;Slc25a46	.	.	.
chr18	31578528	T	TACACACACACACACACAC	homo	intergenic	Syt4;Slc25a46	.	.	.
chr18	31579174	GGTGTGT	G	homo	downstream	Slc25a46	.	.	.
chr18	31582809	C	CAT	homo	UTR3	Slc25a46	.	.	rs226052195
chr18	31584924	TAA	T	homo	intronic	Slc25a46	.	.	rs238510298
chr18	31585189	GA	G	homo	intronic	Slc25a46	.	.	rs386990192
chr18	31585419	T	TA	homo	intronic	Slc25a46	.	.	rs224486053
chr18	31586472	G	GAA	homo	intronic	Slc25a46	.	.	.
chr18	31588258	A	AAG	homo	intronic	Slc25a46	.	.	rs219172546
chr18	31590087	C	CCTCA	homo	intronic	Slc25a46	.	.	rs248727290
chr18	31592599	T	TAATA	homo	intronic	Slc25a46	.	.	rs225292683
chr18	31592772	CAAAAAAAAAAAAAA	C	homo	intronic	Slc25a46	.	.	.
chr18	31592889	G	GT	homo	intronic	Slc25a46	.	.	rs258487273
chr18	31592954	CTAACTTTTCAAGTACACACAGACTGGACTTAAGGATACTGGA	C	homo	intronic	Slc25a46	.	.	.
chr18	31593177	GA	G	homo	intronic	Slc25a46	.	.	rs243813948
chr18	31597799	AG	A	homo	intronic	Slc25a46	.	.	rs238312974
chr18	31597803	AGAAAGAAAGAAAG	A	het	intronic	Slc25a46	.	.	.
chr18	31597803	AG	A	het	intronic	Slc25a46	.	.	.
chr18	31597807	AGAAAGAAAGAAAG	A	het	intronic	Slc25a46	.	.	.
chr18	31601848	TA	T	homo	intronic	Slc25a46	.	.	rs254541443
chr18	31603835	C	CAAA	homo	intronic	Slc25a46	.	.	.
chr18	31603839	C	CAAACAACAAAAAACAAAA	homo	intronic	Slc25a46	.	.	.
chr18	31603985	T	TTAAAAA	homo	intronic	Slc25a46	.	.	.
chr18	31604576	T	TACACAC	homo	intronic	Slc25a46	.	.	.
chr18	31605889	CAT	C	homo	intronic	Slc25a46	.	.	rs243645113
chr18	31607525	CAAAAAAAAA	C	homo	intronic	Slc25a46	.	.	.
chr18	31609077	GA	G	homo	intronic	Slc25a46	.	.	rs221807491
chr18	31611963	G	GT	homo	intergenic	Slc25a46;Sap130	.	.	rs229694601
chr18	31612666	A	AG	homo	intergenic	Slc25a46;Sap130	.	.	rs253371153
chr18	31619723	C	CT	homo	intergenic	Slc25a46;Sap130	.	.	.
chr18	31619726	T	TTCTTCTTC	homo	intergenic	Slc25a46;Sap130	.	.	.
chr18	31621705	T	TAAA	homo	intergenic	Slc25a46;Sap130	.	.	rs248330802
chr18	31627014	GGA	G	homo	intergenic	Slc25a46;Sap130	.	.	rs222684290
chr18	31627806	ATTTTTTTTTT	A	homo	intergenic	Slc25a46;Sap130	.	.	rs230555975
chr18	31629048	T	TA	homo	intergenic	Slc25a46;Sap130	.	.	.
chr18	31635728	CT	C	homo	intronic	Sap130	.	.	rs243882951
chr18	31639380	CA	C	homo	intronic	Sap130	.	.	rs387427919
chr18	31640081	T	TG	homo	intronic	Sap130	.	.	rs258545091
chr18	31641838	T	TA	homo	intronic	Sap130	.	.	rs254338823
chr18	31645015	TTATA	T	homo	intronic	Sap130	.	.	.
chr18	31649410	C	CTTGTTGTTGTTG	homo	intronic	Sap130	.	.	.
chr18	31652415	A	AGTT	homo	intronic	Sap130	.	.	rs217446440
chr18	31655149	CTACA	C	homo	intronic	Sap130	.	.	.
chr18	31655250	TTGCC	T	homo	intronic	Sap130	.	.	rs215529808
chr18	31657812	GT	G	homo	intronic	Sap130	.	.	rs263715073
chr18	31660065	CTTTGG	C	homo	intronic	Sap130	.	.	rs237716523
chr18	31661289	A	AACACACACAC	homo	intronic	Sap130	.	.	.
chr18	31662300	TA	T	homo	intronic	Sap130	.	.	rs232704852
chr18	31662841	C	CTT	homo	intronic	Sap130	.	.	rs225465502
chr18	31663189	GTTTT	G	homo	intronic	Sap130	.	.	rs213493183
chr18	31663279	A	AACACACACACACACACAC	homo	intronic	Sap130	.	.	.
chr18	31665714	C	CTG	homo	intronic	Sap130	.	.	rs218280179
chr18	31666879	AT	A	homo	intronic	Sap130	.	.	rs387453580
chr18	31668291	CTG	C	homo	intronic	Sap130	.	.	.
chr18	31673421	TGGGG	T	homo	intronic	Sap130	.	.	rs387196935
chr18	31673893	G	GGTGTGTGT	homo	intronic	Sap130	.	.	.
chr18	31676716	CTTTTTTTTT	C	homo	intronic	Sap130	.	.	rs248916985
chr18	31677322	ACT	A	homo	intronic	Sap130	.	.	rs227511004
chr18	31677864	CG	C	homo	intronic	Sap130	.	.	.
chr18	31678074	A	AGGT	homo	intronic	Sap130	.	.	rs233949195
chr18	31679878	A	AT	homo	intronic	Sap130	.	.	rs217199435
chr18	31680263	T	TA	homo	intronic	Sap130	.	.	rs258552954
chr18	31680695	T	TG	homo	intronic	Sap130	.	.	.
chr18	31683143	C	CCA	homo	intronic	Sap130	.	.	.
chr18	31683368	TA	T	homo	intronic	Sap130	.	.	.
chr18	31683370	GGGAA	G	homo	intronic	Sap130	.	.	.
chr18	31684775	T	TCTCCTCTCTGGTGTACCCA	homo	intronic	Sap130	.	.	rs217655034
chr18	31686456	A	ACTGCTG	homo	intronic	Sap130	.	.	rs235579488
chr18	31686597	ATCT	A	homo	intronic	Sap130	.	.	rs265459160
chr18	31686823	CAA	C	homo	intronic	Sap130	.	.	rs219374340
chr18	31687277	C	CATT	homo	intronic	Sap130	.	.	rs231712740
chr18	31688170	T	TTG	homo	intronic	Sap130	.	.	rs218041467
chr18	31691038	CT	C	homo	intronic	Sap130	.	.	.
chr18	31692813	T	TTATAG	homo	intronic	Sap130	.	.	rs256692004
chr18	31693494	CT	C	homo	intronic	Sap130	.	.	rs258688520
chr18	31693880	TAAA	T	homo	intronic	Sap130	.	.	rs229704193
chr18	31694274	GCTCT	G	homo	intronic	Sap130	.	.	rs227127713
chr18	31694324	T	TA	homo	intronic	Sap130	.	.	rs257969295
chr18	31694638	ACAGGGTTT	A	homo	intronic	Sap130	.	.	.
chr18	31695088	CA	C	homo	intronic	Sap130	.	.	rs220241499
chr18	31695600	AGTC	A	homo	intronic	Sap130	.	.	.
chr18	31695606	AGCTGCCCACACTCATGAATGAAACAGCTGGAGTC	A	het	intronic	Sap130	.	.	.
chr18	31702067	TAATA	T	homo	intronic	Sap130	.	.	.
chr18	31702795	G	GGC	homo	intronic	Sap130	.	.	rs387211102
chr18	31702878	T	TG	homo	intronic	Sap130	.	.	.
chr18	31705930	TA	T	homo	intronic	Sap130	.	.	rs240763736
chr18	31708980	GGGTTT	G	homo	intronic	Sap130	.	.	rs387595649
chr18	31709605	A	AGTGT	homo	intronic	Sap130	.	.	.
chr18	31710145	TGGGGG	T	het	intronic	Sap130	.	.	.
chr18	31710145	TGGGGGG	T	het	intronic	Sap130	.	.	.
chr18	31710639	G	GTA	homo	intronic	Sap130	.	.	rs254953841
chr18	31710645	A	AGAAGAATTGGG	homo	intronic	Sap130	.	.	rs255222936
chr18	31713933	GAA	G	homo	intronic	Sap130	.	.	rs231300689
chr18	31720912	C	CTTTTTTTTTTTTTTT	het	intronic	Sap130	.	.	.
chr18	31720912	C	CTTTTTTTTT	het	intronic	Sap130	.	.	.
chr18	31721028	T	TTTTG	homo	intronic	Sap130	.	.	.
chr18	31721046	G	GTTTTTGTTTTTGT	homo	intronic	Sap130	.	.	.
chr18	31723394	TGGTGGTGGTGGTGGTGGTGGTGGTGGTGGTGGTGGTGGTGGTGGGTGGTG	T	homo	downstream	Sap130	.	.	.
chr18	31724317	CTAAA	C	homo	intergenic	Sap130;Ammecr1l	.	.	rs246737557
chr18	31724456	CA	C	homo	intergenic	Sap130;Ammecr1l	.	.	rs254715953
chr18	31724499	GTTAAGAGCACTGAGTGCTC	G	homo	intergenic	Sap130;Ammecr1l	.	.	rs218471846
chr18	31724632	AC	A	homo	intergenic	Sap130;Ammecr1l	.	.	rs246221466
chr18	31724829	A	AT	homo	intergenic	Sap130;Ammecr1l	.	.	.
chr18	31724831	A	ATAATAAT	homo	intergenic	Sap130;Ammecr1l	.	.	.
chr18	31724908	ATC	A	homo	intergenic	Sap130;Ammecr1l	.	.	rs240247156
chr18	31725236	A	AC	homo	intergenic	Sap130;Ammecr1l	.	.	rs254106698
chr18	31725426	A	AGAGCCAGCAGT	homo	intergenic	Sap130;Ammecr1l	.	.	rs266029799
chr18	31726148	AC	A	homo	intergenic	Sap130;Ammecr1l	.	.	rs253858132
chr18	31726180	G	GCT	homo	intergenic	Sap130;Ammecr1l	.	.	rs229173276
chr18	31726245	A	ACGAG	homo	intergenic	Sap130;Ammecr1l	.	.	.
chr18	31726246	T	TTCCTAGGAACTAGGAAC	homo	intergenic	Sap130;Ammecr1l	.	.	.
chr18	31726251	G	GAC	homo	intergenic	Sap130;Ammecr1l	.	.	rs240307047
chr18	31726274	GT	G	homo	intergenic	Sap130;Ammecr1l	.	.	.
chr18	31726538	GGGGCTGGCCACT	G	homo	intergenic	Sap130;Ammecr1l	.	.	rs260358108
chr18	31726670	A	ATAAT	homo	intergenic	Sap130;Ammecr1l	.	.	rs217721169
chr18	31726702	G	GTGTGTA	homo	intergenic	Sap130;Ammecr1l	.	.	rs226816575
chr18	31727004	C	CAA	homo	intergenic	Sap130;Ammecr1l	.	.	.
chr18	31727204	A	AG	homo	intergenic	Sap130;Ammecr1l	.	.	rs387552213
chr18	31727245	A	ATCTT	homo	intergenic	Sap130;Ammecr1l	.	.	.
chr18	31727249	AT	A	homo	intergenic	Sap130;Ammecr1l	.	.	.
chr18	31727252	AATCTTTTTT	A	homo	intergenic	Sap130;Ammecr1l	.	.	.
chr18	31727301	A	AGCACCCAACT	homo	intergenic	Sap130;Ammecr1l	.	.	.
chr18	31727448	T	TAAATAAATCTTAAAAAAAAAAAAAGATAAAGCCAGGCATGGTGGCGCACGC	homo	intergenic	Sap130;Ammecr1l	.	.	.
chr18	31727453	A	AATCCCAGCACTTGGGAGGCAGAGGCAGGCTACAGTGTACTTACATATAATAAATAAATAAATAAATAAATCTTT	homo	intergenic	Sap130;Ammecr1l	.	.	.
chr18	31727635	AAATAC	A	homo	intergenic	Sap130;Ammecr1l	.	.	.
chr18	31727644	AATACATAAATAC	A	homo	intergenic	Sap130;Ammecr1l	.	.	.
chr18	31727686	T	TCAGAAAGAA	homo	intergenic	Sap130;Ammecr1l	.	.	rs252426441
chr18	31727743	G	GTTGC	homo	intergenic	Sap130;Ammecr1l	.	.	rs255379512
chr18	31728160	AAATTG	A	homo	intergenic	Sap130;Ammecr1l	.	.	rs254093185
chr18	31728309	GA	G	homo	intergenic	Sap130;Ammecr1l	.	.	rs235841460
chr18	31728597	CACAG	C	homo	intergenic	Sap130;Ammecr1l	.	.	rs220431688
chr18	31728607	C	CT	homo	intergenic	Sap130;Ammecr1l	.	.	.
chr18	31728617	AT	A	homo	intergenic	Sap130;Ammecr1l	.	.	.
chr18	31728630	C	CT	homo	intergenic	Sap130;Ammecr1l	.	.	.
chr18	31728695	T	TCC	homo	intergenic	Sap130;Ammecr1l	.	.	.
chr18	31730191	G	GT	homo	intergenic	Sap130;Ammecr1l	.	.	rs266091521
chr18	31730211	T	TTTTG	homo	intergenic	Sap130;Ammecr1l	.	.	.
chr18	31730223	TGG	T	homo	intergenic	Sap130;Ammecr1l	.	.	.
chr18	31730337	GTGC	G	homo	intergenic	Sap130;Ammecr1l	.	.	rs245794151
chr18	31730778	CTTT	C	homo	intergenic	Sap130;Ammecr1l	.	.	.
chr18	31731186	CT	C	homo	intergenic	Sap130;Ammecr1l	.	.	rs228110444
chr18	31731189	CT	C	homo	intergenic	Sap130;Ammecr1l	.	.	.
chr18	31731322	GACGTTCATA	G	homo	intergenic	Sap130;Ammecr1l	.	.	rs241136257
chr18	31731622	GCCT	G	homo	intergenic	Sap130;Ammecr1l	.	.	rs245892505
chr18	31731653	CACAT	C	homo	intergenic	Sap130;Ammecr1l	.	.	rs225840889
chr18	31731844	TG	T	homo	intergenic	Sap130;Ammecr1l	.	.	rs242582535
chr18	31732964	CA	C	homo	intergenic	Sap130;Ammecr1l	.	.	rs241271985
chr18	31733213	C	CT	homo	intergenic	Sap130;Ammecr1l	.	.	.
chr18	31733315	GAT	G	homo	intergenic	Sap130;Ammecr1l	.	.	.
chr18	31733318	GAAACCGGGCA	G	homo	intergenic	Sap130;Ammecr1l	.	.	.
chr18	31733332	CGGCGT	C	homo	intergenic	Sap130;Ammecr1l	.	.	.
chr18	31733445	A	AC	homo	intergenic	Sap130;Ammecr1l	.	.	.
chr18	31733479	C	CAACAAA	homo	intergenic	Sap130;Ammecr1l	.	.	.
chr18	31734146	CA	C	homo	intergenic	Sap130;Ammecr1l	.	.	.
chr18	31734620	ATAGAT	A	homo	intergenic	Sap130;Ammecr1l	.	.	rs227681359
chr18	31735469	TTC	T	homo	intergenic	Sap130;Ammecr1l	.	.	rs262470621
chr18	31735520	CT	C	homo	intergenic	Sap130;Ammecr1l	.	.	rs251105986
chr18	31735741	GA	G	homo	intergenic	Sap130;Ammecr1l	.	.	rs215424296
chr18	31735940	AC	A	homo	intergenic	Sap130;Ammecr1l	.	.	rs236024946
chr18	31735989	GGTTTT	G	homo	intergenic	Sap130;Ammecr1l	.	.	rs220131180
chr18	31736169	T	TG	homo	intergenic	Sap130;Ammecr1l	.	.	.
chr18	31736174	G	GTT	homo	intergenic	Sap130;Ammecr1l	.	.	.
chr18	31736177	G	GT	homo	intergenic	Sap130;Ammecr1l	.	.	.
chr18	31736308	C	CTG	homo	intergenic	Sap130;Ammecr1l	.	.	rs215623256
chr18	31736958	C	CA	homo	intergenic	Sap130;Ammecr1l	.	.	.
chr18	31736959	G	GTGT	homo	intergenic	Sap130;Ammecr1l	.	.	.
chr18	31736964	C	CA	homo	intergenic	Sap130;Ammecr1l	.	.	.
chr18	31736969	C	CTTT	homo	intergenic	Sap130;Ammecr1l	.	.	.
chr18	31736970	CGG	C	homo	intergenic	Sap130;Ammecr1l	.	.	.
chr18	31737339	CT	C	homo	intergenic	Sap130;Ammecr1l	.	.	rs264446839
chr18	31737461	C	CGA	homo	intergenic	Sap130;Ammecr1l	.	.	rs252038454
chr18	31737765	C	CAAAT	homo	intergenic	Sap130;Ammecr1l	.	.	rs234466360
chr18	31738005	TTA	T	homo	intergenic	Sap130;Ammecr1l	.	.	rs262832984
chr18	31738109	A	AT	homo	intergenic	Sap130;Ammecr1l	.	.	.
chr18	31738111	A	AAT	homo	intergenic	Sap130;Ammecr1l	.	.	.
chr18	31738115	T	TAAACAAAC	homo	intergenic	Sap130;Ammecr1l	.	.	.
chr18	31738119	T	TAAACAAAC	homo	intergenic	Sap130;Ammecr1l	.	.	.
chr18	31738519	A	AC	homo	intergenic	Sap130;Ammecr1l	.	.	rs219957992
chr18	31738521	A	ATATT	homo	intergenic	Sap130;Ammecr1l	.	.	.
chr18	31738713	G	GAGATGCCACCAAAGGGGAAAAGTGGTTCTGGAGAAGGAGGGAAAGGAATGTGCAGCCTCTGGGAGTGAC	homo	intergenic	Sap130;Ammecr1l	.	.	.
chr18	31739058	CAAA	C	homo	intergenic	Sap130;Ammecr1l	.	.	.
chr18	31739061	A	ATG	homo	intergenic	Sap130;Ammecr1l	.	.	.
chr18	31739104	A	AT	homo	intergenic	Sap130;Ammecr1l	.	.	rs235391213
chr18	31739173	G	GT	homo	intergenic	Sap130;Ammecr1l	.	.	.
chr18	31739174	G	GTGTGTGTGTGTGTGTGT	homo	intergenic	Sap130;Ammecr1l	.	.	.
chr18	31739404	TCTCA	T	homo	intergenic	Sap130;Ammecr1l	.	.	rs254458875
chr18	31739627	C	CA	homo	intergenic	Sap130;Ammecr1l	.	.	rs236153449
chr18	31739871	GA	G	homo	intergenic	Sap130;Ammecr1l	.	.	.
chr18	31740091	CA	C	homo	intergenic	Sap130;Ammecr1l	.	.	.
chr18	31740094	CCCCCG	C	homo	intergenic	Sap130;Ammecr1l	.	.	.
chr18	31740404	AT	A	homo	intergenic	Sap130;Ammecr1l	.	.	rs222091699
chr18	31740917	T	TA	homo	intergenic	Sap130;Ammecr1l	.	.	.
chr18	31740919	T	TTATTTA	homo	intergenic	Sap130;Ammecr1l	.	.	.
chr18	31741109	T	TA	homo	intergenic	Sap130;Ammecr1l	.	.	.
chr18	31741447	AT	A	homo	intergenic	Sap130;Ammecr1l	.	.	rs257978960
chr18	31742753	T	TTTTGTTTG	homo	intergenic	Sap130;Ammecr1l	.	.	.
chr18	31742945	GTAGCCCTGGCTGTCCTGGAACTCATGCTGTAGACCAGGCTGGCCTCGAACTCAGAAATTCACCTACCTCTGCCTCCCCCCATTTTTTTTTTTTTTTCGAGACAGGGTTTCTCTGTA	G	homo	intergenic	Sap130;Ammecr1l	.	.	.
chr18	31744625	GAAA	G	homo	intergenic	Sap130;Ammecr1l	.	.	.
chr18	31744629	GAAAGAAAGAAAGAAAGA	G	homo	intergenic	Sap130;Ammecr1l	.	.	.
chr18	31745423	C	CT	homo	intergenic	Sap130;Ammecr1l	.	.	.
chr18	31746259	GGT	G	het	intergenic	Sap130;Ammecr1l	.	.	rs247873356
chr18	31746929	CT	C	homo	intergenic	Sap130;Ammecr1l	.	.	rs387570874
chr18	31747961	G	GA	homo	intergenic	Sap130;Ammecr1l	.	.	rs251985692
chr18	31752637	A	ATTT	homo	intergenic	Sap130;Ammecr1l	.	.	.
chr18	31757689	G	GTTTTTCTC	homo	intergenic	Sap130;Ammecr1l	.	.	rs238724352
chr18	31758184	GTT	G	homo	intergenic	Sap130;Ammecr1l	.	.	.
chr18	31760325	C	CG	homo	intronic	Ammecr1l	.	.	.
chr18	31761286	CGT	C	homo	intronic	Ammecr1l	.	.	.
chr18	31762222	TGG	T	het	intronic	Ammecr1l	.	.	.
chr18	31762222	TGGG	T	het	intronic	Ammecr1l	.	.	.
chr18	31765382	C	CTTT	het	intronic	Ammecr1l	.	.	.
chr18	31765382	C	CTTTT	het	intronic	Ammecr1l	.	.	.
chr18	31765613	C	CT	homo	intronic	Ammecr1l	.	.	.
chr18	31767143	ATT	A	homo	intronic	Ammecr1l	.	.	rs234398278
chr18	31768972	G	GGTAT	homo	intronic	Ammecr1l	.	.	.
chr18	31769523	A	AAAAAAAAG	homo	intronic	Ammecr1l	.	.	.
chr18	31771534	CATCA	C	homo	intronic	Ammecr1l	.	.	rs265026709
chr18	31775376	AG	A	homo	intronic	Ammecr1l	.	.	rs229982471
chr18	31775425	AAGAGAGAGAGAGAGAGAGAGAGAGAGAGAGAGAGAGAG	A	homo	intronic	Ammecr1l	.	.	.
chr18	31775469	GAAAGAAAGAAAGAA	G	homo	intronic	Ammecr1l	.	.	.
chr18	31777176	C	CTTTA	homo	intronic	Ammecr1l	.	.	rs215575012
chr18	31780571	G	GT	homo	intronic	Ammecr1l	.	.	rs212051458
chr18	31783896	G	GT	homo	UTR3	Ammecr1l	.	.	rs237090749
chr18	31787099	C	CTTTTT	homo	intergenic	Ammecr1l;Polr2d	.	.	.
chr18	31787466	G	GT	homo	intergenic	Ammecr1l;Polr2d	.	.	.
chr18	31787955	C	CT	homo	intergenic	Ammecr1l;Polr2d	.	.	rs219423352
chr18	31788074	G	GGTGT	homo	intergenic	Ammecr1l;Polr2d	.	.	.
chr18	31788874	GAAAC	G	homo	upstream	Polr2d	.	.	rs221458187
chr18	31789449	G	GT	homo	intronic	Polr2d	.	.	rs222067029
chr18	31791631	T	TCC	homo	intronic	Polr2d	.	.	rs242672398
chr18	31791707	T	TTTA	homo	intronic	Polr2d	.	.	.
chr18	31792571	CTG	C	homo	intronic	Polr2d	.	.	rs222681673
chr18	31792855	G	GTTAT	homo	intronic	Polr2d	.	.	rs245319494
chr18	31792885	GT	G	homo	intronic	Polr2d	.	.	.
chr18	31793026	AT	A	homo	intronic	Polr2d	.	.	rs258977475
chr18	31794080	T	TC	homo	intronic	Polr2d	.	.	rs228666101
chr18	31795819	A	AAAAAC	homo	intronic	Polr2d	.	.	.
chr18	31797668	CCATACATACATA	C	homo	downstream	Polr2d	.	.	rs252642101
chr18	31799164	T	TGGG	het	intergenic	Polr2d;Wdr33	.	.	.
chr18	31799165	C	CTGGTGAGATGGCTCAGTGGG	het	intergenic	Polr2d;Wdr33	.	.	.
chr18	31799168	A	AGAGCACCCGACTGCTCTTCCGAAGATCCGAAGTTCAAATCCCAGCAACCAC	het	intergenic	Polr2d;Wdr33	.	.	.
chr18	31800338	C	CAAAAA	homo	intergenic	Polr2d;Wdr33	.	.	.
chr18	31803230	CT	C	homo	upstream	Wdr33	.	.	rs386917876
chr18	31803619	AC	A	homo	upstream	Wdr33	.	.	.
chr18	31803718	C	CCTGCCT	homo	upstream	Wdr33	.	.	.
chr18	31806306	CAAAAAAAGAAAAAAAAAAAA	C	homo	intronic	Wdr33	.	.	rs212863259
chr18	31807960	CACACACACACACACACA	C	het	intronic	Wdr33	.	.	.
chr18	31807962	CACACACACACACACA	C	het	intronic	Wdr33	.	.	.
chr18	31807979	C	CT	homo	intronic	Wdr33	.	.	.
chr18	31808292	A	AT	homo	intronic	Wdr33	.	.	.
chr18	31808660	GAGTTCA	G	homo	intronic	Wdr33	.	.	rs230790776
chr18	31809751	T	TG	homo	intronic	Wdr33	.	.	rs238245271
chr18	31810273	T	TAAA	het	intronic	Wdr33	.	.	.
chr18	31810273	T	TAA	het	intronic	Wdr33	.	.	.
chr18	31812013	CTGTGTGTG	C	homo	intronic	Wdr33	.	.	rs254299823
chr18	31812064	G	GTTTT	homo	intronic	Wdr33	.	.	rs238849605
chr18	31812851	T	TCTCTCTCTCTTC	het	intronic	Wdr33	.	.	.
chr18	31812851	T	TCTCTCTCTTC	het	intronic	Wdr33	.	.	.
chr18	31813041	GT	G	homo	intronic	Wdr33	.	.	.
chr18	31815510	G	GACC	homo	intronic	Wdr33	.	.	rs232771305
chr18	31817745	C	CTT	homo	intronic	Wdr33	.	.	.
chr18	31820376	C	CA	homo	intronic	Wdr33	.	.	rs255520746
chr18	31820718	A	ATG	homo	intronic	Wdr33	.	.	rs265420531
chr18	31821190	C	CTGGCATCTGCAATAGAGTCTGGATTTGGTGGTTGTTTATGGGATGGATCCTCAGGTGGGGCAGTTT	homo	intronic	Wdr33	.	.	.
chr18	31825528	A	AAT	homo	intronic	Wdr33	.	.	rs221217922
chr18	31828853	TA	T	homo	intronic	Wdr33	.	.	.
chr18	31830809	AT	A	homo	intronic	Wdr33	.	.	rs220000233
chr18	31832777	C	CTA	homo	intronic	Wdr33	.	.	rs212705563
chr18	31833020	TCACACACACACACACA	T	homo	intronic	Wdr33	.	.	.
chr18	31833108	TAC	T	homo	intronic	Wdr33	.	.	rs228154058
chr18	31833164	ACG	A	homo	intronic	Wdr33	.	.	.
chr18	31833180	ACGCACGCACGCACGCACGCACGCG	A	homo	intronic	Wdr33	.	.	rs243233247
chr18	31840094	C	CTTTTT	homo	intronic	Wdr33	.	.	.
chr18	31846789	C	CTCTCTTCTCTTCTCTTCTCT	homo	intronic	Wdr33	.	.	.
chr18	31847304	C	CTTT	homo	intronic	Wdr33	.	.	.
chr18	31847885	CT	C	homo	intronic	Wdr33	.	.	rs254706504
chr18	31848099	CGGAAAATTA	C	homo	intronic	Wdr33	.	.	rs214231277
chr18	31850606	T	TG	homo	intronic	Wdr33	.	.	rs249534714
chr18	31852851	A	ATGTG	homo	intronic	Wdr33	.	.	.
chr18	31852940	T	TCTTA	homo	intronic	Wdr33	.	.	rs244088681
chr18	31853130	GGTGTGTGTGTGTGTGTGT	G	homo	intronic	Wdr33	.	.	rs251490547
chr18	31853617	CTGTCTGTCTGTCTGTA	C	homo	intronic	Wdr33	.	.	rs233912800
chr18	31855272	TG	T	homo	intronic	Wdr33	.	.	rs251539395
chr18	31855383	TTAAAACTTGAGTGTAGGCCAG	T	homo	intronic	Wdr33	.	.	.
chr18	31855408	GAAATT	G	homo	intronic	Wdr33	.	.	.
chr18	31855415	GTAAAAT	G	homo	intronic	Wdr33	.	.	.
chr18	31855423	CTTCAGACCAGCCTTGAACTCA	C	homo	intronic	Wdr33	.	.	.
chr18	31855447	T	TG	homo	intronic	Wdr33	.	.	.
chr18	31855449	CTTGCTTTG	C	homo	intronic	Wdr33	.	.	.
chr18	31855554	AT	A	homo	intronic	Wdr33	.	.	rs387556281
chr18	31855888	C	CAAA	het	intronic	Wdr33	.	.	.
chr18	31856479	AT	A	homo	intronic	Wdr33	.	.	rs263834704
chr18	31857114	TTCTCCGCTGTGTCTCCGCTGTGTCTCCGCTGTG	T	homo	intronic	Wdr33	.	.	.
chr18	31861120	TC	T	homo	intronic	Wdr33	.	.	.
chr18	31861764	CA	C	homo	intronic	Wdr33	.	.	.
chr18	31862034	AT	A	homo	intronic	Wdr33	.	.	rs213310275
chr18	31864515	C	CT	homo	intronic	Wdr33	.	.	.
chr18	31864939	A	ATT	homo	intronic	Wdr33	.	.	rs228861200
chr18	31865719	G	GT	homo	intronic	Wdr33	.	.	rs253875047
chr18	31867637	T	TC	homo	intronic	Wdr33	.	.	rs234161347
chr18	31867801	G	GTA	homo	intronic	Wdr33	.	.	.
chr18	31867833	A	ACACACACACT	homo	intronic	Wdr33	.	.	.
chr18	31870240	TTA	T	homo	intronic	Wdr33	.	.	rs247372245
chr18	31872629	CTTTTT	C	homo	intronic	Wdr33	.	.	rs387891795
chr18	31873541	C	CTTT	het	intronic	Wdr33	.	.	.
chr18	31873541	C	CTT	het	intronic	Wdr33	.	.	.
chr18	31875788	C	CTTTTTT	homo	intronic	Wdr33	.	.	.
chr18	31878541	CCCCCCA	C	homo	intronic	Wdr33	.	.	rs226856747
chr18	31880416	G	GCACACACA	het	intronic	Wdr33	.	.	rs251902786
chr18	31880416	G	GCACACA	het	intronic	Wdr33	.	.	.
chr18	31880569	T	TCA	homo	intronic	Wdr33	.	.	.
chr18	31882108	A	AGATATGAGTAGCCATGTCTGCTTTGTTTGTTTTGTTTTTTTATTT	homo	intronic	Wdr33	.	.	.
chr18	31882113	A	ATATATATATATATATATATATATATTTTTT	het	intronic	Wdr33	.	.	.
chr18	31882113	A	ATATATATATATATATATATATATATTTTTTT	het	intronic	Wdr33	.	.	.
chr18	31883991	T	TTGTTGTGTTG	homo	intronic	Wdr33	.	.	.
chr18	31884929	C	CT	homo	intronic	Wdr33	.	.	rs252995596
chr18	31885005	G	GCT	homo	intronic	Wdr33	.	.	rs242216563
chr18	31885072	A	AG	homo	intronic	Wdr33	.	.	rs215562099
chr18	31885172	T	TA	homo	intronic	Wdr33	.	.	.
chr18	31885176	GCTATT	G	homo	intronic	Wdr33	.	.	.
chr18	31885353	TC	T	homo	intronic	Wdr33	.	.	rs229115502
chr18	31885778	TTA	T	homo	intronic	Wdr33	.	.	rs226066185
chr18	31886000	T	TG	homo	intronic	Wdr33	.	.	rs251424179
chr18	31886371	TAAAAA	T	homo	intronic	Wdr33	.	.	rs387126552
chr18	31886466	AATAAATAAATAAAT	A	homo	intronic	Wdr33	.	.	rs242375223
chr18	31886607	T	TTTTGTTTA	homo	intronic	Wdr33	.	.	rs216532535
chr18	31887106	C	CCACT	homo	intronic	Wdr33	.	.	rs243815212
chr18	31887576	CAAG	C	homo	intronic	Wdr33	.	.	rs257398624
chr18	31887960	T	TGTGC	homo	intronic	Wdr33	.	.	rs249797683
chr18	31888047	A	ATTTTT	homo	intronic	Wdr33	.	.	.
chr18	31890144	ATATGTATGTATG	A	homo	intronic	Wdr33	.	.	rs220192680
chr18	31892811	ACT	A	homo	intronic	Wdr33	.	.	rs228041907
chr18	31897956	C	CA	homo	intronic	Wdr33	.	.	rs264408868
chr18	31899621	G	GTC	homo	intronic	Wdr33	.	.	rs254762063
chr18	31902266	TTC	T	homo	intronic	Wdr33	.	.	rs240459541
chr18	31907865	T	TTTCAGGG	homo	UTR3	Wdr33	.	.	rs244400357
chr18	31908318	T	TA	homo	UTR3	Wdr33	.	.	.
chr18	31908967	AT	A	homo	UTR3	Wdr33	.	.	rs252758089
chr18	31909194	CTG	C	homo	UTR3	Sft2d3	.	.	rs227416533
chr18	31910300	GTT	G	homo	UTR3	Sft2d3	.	.	.
chr18	31911826	T	TA	homo	UTR5	Sft2d3	.	.	.
chr18	31911940	GTTT	G	homo	upstream	Sft2d3	.	.	rs226408188
chr18	31913450	T	TAC	homo	intergenic	Sft2d3;Lims2	.	.	.
chr18	31914522	AT	A	homo	intergenic	Sft2d3;Lims2	.	.	rs219616369
chr18	31915643	AGT	A	homo	intergenic	Sft2d3;Lims2	.	.	rs247949624
chr18	31916109	C	CCA	homo	intergenic	Sft2d3;Lims2	.	.	rs246382139
chr18	31916190	A	AG	homo	intergenic	Sft2d3;Lims2	.	.	rs219191765
chr18	31916633	TGGTCAA	T	homo	intergenic	Sft2d3;Lims2	.	.	rs232272324
chr18	31919414	C	CA	homo	intergenic	Sft2d3;Lims2	.	.	rs261150965
chr18	31919503	TCACACACACACACACACA	T	homo	intergenic	Sft2d3;Lims2	.	.	rs220109768
chr18	31920566	CA	C	homo	intergenic	Sft2d3;Lims2	.	.	rs260176157
chr18	31920631	AGAGAGAGAGAGAGAGAGAGAGAAGAAGAAGAAGAAGAAGAAGAAGAAGGAGGAGGAGGAGGAGGAGGAGGAGG	A	het	intergenic	Sft2d3;Lims2	.	.	.
chr18	31920748	A	AGGG	homo	intergenic	Sft2d3;Lims2	.	.	.
chr18	31923493	GAGAC	G	homo	intronic	Lims2	.	.	rs213709244
chr18	31923905	TAAA	T	homo	intronic	Lims2	.	.	rs238418823
chr18	31924126	G	GCA	homo	intronic	Lims2	.	.	.
chr18	31924151	G	GACAC	homo	intronic	Lims2	.	.	.
chr18	31924975	G	GAAGGACGC	homo	intronic	Lims2	.	.	rs226067932
chr18	31925050	G	GTT	homo	intronic	Lims2	.	.	rs243803204
chr18	31925134	A	AG	homo	intronic	Lims2	.	.	rs255016638
chr18	31925384	CT	C	homo	intronic	Lims2	.	.	.
chr18	31925632	CG	C	homo	intronic	Lims2	.	.	rs250913973
chr18	31925722	TG	T	homo	intronic	Lims2	.	.	rs256248512
chr18	31925904	G	GTGT	homo	intronic	Lims2	.	.	rs233325124
chr18	31926422	G	GA	homo	intronic	Lims2	.	.	rs245364705
chr18	31926902	T	TA	homo	intronic	Lims2	.	.	rs217705230
chr18	31928373	AAG	A	homo	intronic	Lims2	.	.	rs237457597
chr18	31928952	C	CTATTTATT	homo	intronic	Lims2	.	.	rs263613874
chr18	31929006	ATT	A	homo	intronic	Lims2	.	.	rs225119351
chr18	31932281	G	GGGTAGT	homo	intronic	Lims2	.	.	rs258671984
chr18	31933114	TGC	T	homo	intronic	Lims2	.	.	rs254544494
chr18	31933234	TAC	T	homo	intronic	Lims2	.	.	rs238670933
chr18	31934084	A	AT	homo	intronic	Lims2	.	.	rs256085325
chr18	31934301	CCT	C	homo	intronic	Lims2	.	.	rs232406384
chr18	31934427	C	CCA	homo	intronic	Lims2	.	.	rs242048851
chr18	31934552	T	TACACACAG	homo	intronic	Lims2	.	.	.
chr18	31934564	G	GACACACACACAGACAC	homo	intronic	Lims2	.	.	.
chr18	31934690	GGA	G	homo	intronic	Lims2	.	.	rs249731084
chr18	31935016	A	AC	homo	intronic	Lims2	.	.	.
chr18	31935017	A	ACACAC	homo	intronic	Lims2	.	.	.
chr18	31935814	GTGTGTGTGTGCGCGCGTGCA	G	homo	intronic	Lims2	.	.	rs242478648
chr18	31936044	TTTTGTTTTGTTTTG	T	homo	intronic	Lims2	.	.	.
chr18	31936412	C	CTCCTCCTCT	homo	intronic	Lims2	.	.	rs228729333
chr18	31936445	T	TTCC	homo	intronic	Lims2	.	.	rs223432053
chr18	31936466	T	TTCTTC	homo	intronic	Lims2	.	.	.
chr18	31936950	TGAGGGCG	T	homo	intronic	Lims2	.	.	.
chr18	31936963	TG	T	homo	intronic	Lims2	.	.	rs215075853
chr18	31937041	CG	C	homo	intronic	Lims2	.	.	rs249915204
chr18	31937051	CCCCCCCCCCCCCG	C	homo	intronic	Lims2	.	.	.
chr18	31937278	TGTA	T	homo	intronic	Lims2	.	.	rs263007790
chr18	31937382	C	CATGA	homo	intronic	Lims2	.	.	rs224082225
chr18	31937405	C	CA	homo	intronic	Lims2	.	.	.
chr18	31937406	T	TTA	homo	intronic	Lims2	.	.	.
chr18	31937590	AG	A	homo	intronic	Lims2	.	.	rs215772869
chr18	31938902	AAATAAT	A	homo	intronic	Lims2	.	.	rs233871495
chr18	31939572	AC	A	homo	intronic	Lims2	.	.	rs236179024
chr18	31939727	A	AAG	homo	intronic	Lims2	.	.	.
chr18	31940771	TGGG	T	homo	intronic	Lims2	.	.	rs264295730
chr18	31942446	T	TACACAC	homo	intronic	Lims2	.	.	rs240025996
chr18	31943220	AG	A	homo	UTR3	Gpr17	.	.	rs259234431
chr18	31948065	A	ACAGGATCC	homo	intronic	Gpr17;Lims2	.	.	rs219561254
chr18	31951038	A	ATG	homo	intronic	Lims2	.	.	rs247020256
chr18	31951929	ATCTCTC	A	homo	intronic	Lims2	.	.	rs257436087
chr18	31952065	A	ATT	homo	intronic	Lims2	.	.	.
chr18	31953308	C	CTCACTGGCTAATTTAGCCAATA	homo	intronic	Lims2	.	.	.
chr18	31954287	TC	T	homo	intronic	Lims2	.	.	rs243195234
chr18	31960224	C	CGT	homo	intronic	Myo7b	.	.	.
chr18	31994189	G	GCACA	homo	intronic	Myo7b	.	.	.
chr18	32011953	A	AC	het	intronic	Myo7b	.	.	.
chr18	32015028	TC	T	homo	intronic	Myo7b	.	.	rs230415363
chr18	32016252	T	TGAGAGA	het	intronic	Myo7b	.	.	.
chr18	32018829	AACAC	A	homo	intronic	Myo7b	.	.	.
[truncated: 8,444 more rows]
